# Supplementary material for: Comprehensive Genome-Wide Identification and Expression Profiling of bHLH Transcription Factors in Areca catechu Under Abiotic Stress
Source: Int J Mol Sci. 2024 Dec 1;25(23):12936. doi: 10.3390/ijms252312936 (PMC11640848; doi:10.3390/ijms252312936)
Supplement: Supplementary file 1 [file ijms-25-12936-s001.zip]

Archive with 10 entries (9 files):
- supplimentory/
- supplimentory/table  S1 .xlsx
- supplimentory/table S2.xlsx
- supplimentory/table S3.xlsx
- supplimentory/table S4.xlsx
- supplimentory/table S5.xls
- supplimentory/table S6 .xlsx
- supplimentory/table S7.xlsx
- supplimentory/table S8.xlsx
- supplimentory/table S9.xlsx
