# Supplementary material for: Comprehensive Genome-Wide Identification and Expression Profiling of bHLH Transcription Factors in Areca catechu Under Abiotic Stress
Source: Int J Mol Sci. 2024 Dec 1;25(23):12936. doi: 10.3390/ijms252312936 (PMC11640848; doi:10.3390/ijms252312936)
Supplement: Supplementary file 1 [file ijms-25-12936-s001.zip › supplimentory/table S1 .xlsx]

## Sheet: Table 1
Table S1. Gravy Characteristics information of identified AcbHLH genes in Areca catechu
Transcript ID	Gene Name	Chromosome	Location Start	Location end	Strand	CDS (bp)	Protein length (A.A)	Protien molecular weight (kDa)	Pi	GRAVY	No of Exons/Introns	Subcellular Localization	Instability Index	Aliphatic Index
AC01G071980.3	AcbHLH01	1	128084562	128089298	forward	906	302	33.6403	5.56	-0.529	3:2	Nuclear	76.76	79.17
AC01G072120.1	AcbHLH02	1	128271520	128273562	forward	1929	642	70.2326	7.75	-0.511	2:2	Nuclear	55.68	69.16
AC02G012550.1	AcbHLH03	2	16118264	16121289	reverse	1767	588	64.7479	9.1	-0.523	1:1	Cytoplasmic	49.67	74.27
AC02G035020.2	AcbHLH04	2	44085515	44088569	reverse	813	270	30.2631	6.35	-0.811	3:3	Nuclear	48.65	71.89
AC02G052340.1	AcbHLH05	2	65206742	65212744	forward	714	237	26.0716	6.35	-0.59	5:4	Nuclear	59.65	68.35
AC02G053890.1	AcbHLH06	2	67140356	67146360	forward	714	237	26.0556	6.47	-0.588	5:4	Nuclear	58.66	68.35
AC02G064410.1	AcbHLH07	2	80939499	80946997	reverse	807	268	29.3497	6.23	-0.711	6:6	Nuclear	56.73	63.32
AC02G082010.1	AcbHLH08	2	112466812	112471775	forward	1635	544	59.6205	6.01	-0.699	7:8	Nuclear	59.51	55.81
AC02G137360.1	AcbHLH09	2	209895383	209905228	forward	924	307	32.6388	8.76	-0.557	7:6	Nuclear	59	65.86
AC03G006250.2	AcbHLH10	3	7938485	7940999	reverse	699	232	26.3861	5.32	-0.569	2:1	Nuclear	67.39	72.76
AC03G023520.1	AcbHLH11	3	31651367	31661268	reverse	1137	378	41.0185	8.44	-0.607	8:7	Nuclear	72.6	65.58
AC03G032370.1	AcbHLH12	3	44000760	44002408	reverse	570	189	21.2846	9.44	-0.174	3:2	Nuclear	73.21	105.19
AC04G002580.1	AcbHLH13	4	3125535	3128891	forward	540	179	20.1172	6	-0.329	3:2	Mitochondrial	52.29	95.81
AC04G003080.1	AcbHLH14	4	3799821	3802312	reverse	933	310	33.7917	6.04	-0.568	6:5	Nuclear	58.52	70.16
AC04G023820.1	AcbHLH15	4	35377495	35379334	reverse	936	311	34.6353	8.31	-0.386	4:3	Nuclear	56.28	77.4
AC04G025590.1	AcbHLH16	4	38859487	38860951	reverse	696	231	25.4716	9.38	-0.609	3:2	Nuclear	62.25	59.13
AC04G094910.1	AcbHLH17	4	170133273	170134144	reverse	450	149	16.2822	7.15	-0.733	4:3	Nuclear	78.61	75.97
AC04G102640.1	AcbHLH18	4	181739324	181743810	forward	1062	353	39.0873	5.59	-0.494	4:6	Nuclear	60.08	71.59
AC05G074400.1	AcbHLH19	5	148762155	148764631	reverse	996	331	36.9827	5.54	-0.46	3:2	Nuclear	62.64	69.58
AC05G077570.1	AcbHLH20	5	152752937	152757093	reverse	1119	372	39.6933	9.6	-0.526	3:3	Nuclear	66.66	76.16
AC05G093500.1	AcbHLH21	5	172208009	172208847	forward	564	187	20.9102	8.92	-0.213	3:2	Nuclear	59.14	95.29
AC05G095000.1	AcbHLH22	5	174236652	174239582	forward	747	248	27.006	6.44	-0.242	2:1	Nuclear	40.77	93.15
AC05G096940.1	AcbHLH23	5	176251866	176253538	forward	597	198	22.3839	8.49	-0.268	3:2	Nuclear	47.94	89.04
AC05G102880.2	AcbHLH24	5	183877359	183881874	forward	1557	518	57.8669	4.99	-0.283	7:6	Nuclear	64.81	89.05
AC06G001460.1	AcbHLH25	6	2150332	2155647	reverse	744	247	27.7694	6.13	-0.457	5:5	Nuclear	69.21	86.84
AC06G080700.1	AcbHLH26	6	147396762	147400101	forward	1476	491	53.0953	7.77	-0.57	9:9	Nuclear	51.58	66.01
AC06G088690.1	AcbHLH27	6	159260794	159261561	reverse	738	245	26.9376	5.58	-0.462	2:1	Nuclear	52.59	62.12
AC06G090070.1	AcbHLH28	6	161152985	161155649	reverse	1113	370	39.7625	9.43	-0.458	3:2	Nuclear	61.24	81.54
AC06G106450.1	AcbHLH29	6	182562485	182563402	reverse	546	181	19.864	8.81	-0.337	3:2	Chloroplast	51.01	88.29
AC06G108790.1	AcbHLH30	6	186013646	186017990	forward	1581	526	58.0007	5.38	-0.36	8:7	Nuclear	60.74	77.34
AC07G002440.1	AcbHLH31	7	3651059	3654882	reverse	1671	556	59.0096	6.34	-0.271	6:5	Chloroplast	60.7	78.15
AC07G019510.1	AcbHLH32	7	33476934	33479941	forward	1671	556	59.5394	5.33	-0.662	8:8	Nuclear	52.25	59.01
AC07G047120.1	AcbHLH33	7	90034441	90036964	forward	1197	398	45.111	8.99	-0.652	4:3	Nuclear	73.21	74.75
AC07G066740.1	AcbHLH34	7	125097950	125106239	reverse	810	269	29.3308	9.32	-0.575	6:6	Nuclear	46.57	73.57
AC07G081120.2	AcbHLH35	7	144558828	144562150	reverse	918	305	32.9803	6.48	-0.614	3:2	Nuclear	54.55	67.51
AC08G001190.1	AcbHLH36	8	1666801	1673875	reverse	2028	675	72.5284	6.23	-0.561	7:9	Nuclear	57.85	64.1
AC08G019270.1	AcbHLH37	8	24408563	24412921	forward	1506	501	51.4514	7.68	-0.359	8:7	Nuclear	60.35	71.8
AC08G021920.1	AcbHLH38	8	27399927	27405464	forward	1506	501	53.9092	5.21	-0.585	7:6	Nuclear	44.67	63.23
AC08G022080.1	AcbHLH39	8	27576339	27586946	forward	1053	350	38.3836	6.55	-0.645	9:8	Nuclear	55.19	66.37
AC08G050380.1	AcbHLH40	8	65561845	65573629	reverse	1581	526	57.2715	6.39	-0.749	13:13	Nuclear	52.41	59.77
AC08G052050.1	AcbHLH41	8	67865636	67877915	reverse	1473	490	52.7119	6.37	-0.687	8:7	Nuclear	55.75	60.73
AC08G127950.2	AcbHLH42	8	200391413	200395923	forward	1836	611	65.8926	6.65	-0.552	7:9	Nuclear	57.14	67.05
AC10G001620.1	AcbHLH43	10	1865309	1869015	reverse	585	194	21.931	6.52	-0.604	4:4	Nuclear	55.75	79.9
AC10G004660.1	AcbHLH44	10	5938235	5942146	forward	1527	508	52.0518	5.19	-0.436	7:6	Nuclear	59.35	66.81
AC10G006150.1	AcbHLH45	10	7702295	7711850	forward	927	308	33.9156	5.19	-0.795	8:8	Nuclear	56.58	63.96
AC10G007620.1	AcbHLH46	10	9646303	9655844	forward	927	308	33.9156	9.19	-0.795	8:8	Nuclear	56.58	63.96
AC10G009940.1	AcbHLH47	10	12302940	12310415	reverse	918	305	33.4637	8.43	-0.627	7.6	Nuclear	55.8	71.02
AC10G021150.1	AcbHLH48	10	26831589	26834852	reverse	1005	334	36.0384	7.66	-0.572	6:5	Nuclear	55.08	63.14
AC10G022710.1	AcbHLH49	10	29026902	29030171	reverse	1362	453	48.952	5.36	-0.566	6:5	Nuclear	57.73	61.7
AC10G028260.1	AcbHLH50	10	36865597	36881067	reverse	1071	356	39.3985	8.35	-0.78	10:11	Nuclear	63.77	63.93
AC10G028730.1	AcbHLH51	10	37550087	37555385	reverse	1374	457	49.0712	5.69	-0.534	8:7	Nuclear	59.59	62.78
AC10G056430.2	AcbHLH52	10	86458067	86463801	reverse	1566	521	54.8736	9.27	-0.328	2:1	Nuclear	56.69	70.81
AC11G036580.1	AcbHLH53	11	74858091	74859181	forward	606	201	22.5503	9.42	-0.074	3:2	Chloroplast	58.3	101.84
AC11G038220.1	AcbHLH54	11	77050658	77051747	forward	606	201	22.5884	5.88	-0.061	3:2	Chloroplast	58.92	103.78
AC12G007980.1	AcbHLH55	12	9364534	9372176	reverse	1059	352	38.871	6.49	-0.982	5:5	Nuclear	57.03	57.1
AC12G013090.1	AcbHLH56	12	16088367	16090283	reverse	1311	436	47.9413	10.3	-0.433	4:3	Nuclear	55.07	79.47
AC12G021250.1	AcbHLH57	12	26023209	26035886	forward	1317	438	46.749	5.6	-0.706	6:5	Nuclear	82.17	44.89
AC12G031630.1	AcbHLH58	12	39618827	39621800	reverse	1245	414	46.1696	5.28	-0.532	4:3	Nuclear	79.78	81.79
AC12G043600.1	AcbHLH59	12	56192874	56204407	forward	2058	685	76.317	5.89	-0.47	8:7	Nuclear	57.9	78.69
AC12G100010.1	AcbHLH60	12	153068349	153070376	reverse	1266	421	46.9982	8.19	-0.506	3:2	Nuclear	50.38	80.14
AC13G085970.1	AcbHLH61	13	156538175	156540006	forward	705	234	26.4995	6.85	-0.276	3:2	Nuclear	74.89	91.24
AC14G027510.1	AcbHLH62	14	37499313	37514979	forward	726	241	26.7934	7.88	-0.71	5:4	Nuclear	52.9	64.81
AC14G117520.1	AcbHLH63	14	206166379	206174022	forward	969	322	34.0057	5.82	-0.446	7:6	Nuclear	55.13	72.76
AC14G118930.1	AcbHLH64	14	207927859	207953370	forward	807	268	29.2006	6.72	-0.706	6:6	Nuclear	50.07	63.32
AC15G001430.1	AcbHLH65	15	1830433	1832795	reverse	978	325	36.1203	6.46	-0.681	7:6	Nuclear	49.57	64.8
AC15G002530.1	AcbHLH66	15	3115210	3116675	reverse	894	297	32.3152	5.63	-0.533	6:5	Nuclear	47.98	81.68
AC15G011120.1	AcbHLH67	15	14630557	14633092	reverse	987	328	36.7465	5.82	-0.481	3:2	Nuclear	59.61	73.35
AC15G014940.1	AcbHLH68	15	19653796	19657893	forward	1158	385	42.2123	5.42	-0.612	8:8	Nuclear	53.13	66.36
AC15G025250.1	AcbHLH69	15	36050333	36051565	reverse	717	238	26.3957	5.57	-0.643	6:5	Nuclear	73.47	79.12
AC15G101520.1	AcbHLH70	15	176234993	176237750	forward	1833	610	67.626	9.57	-0.69	8:7	Nuclear	49.25	68.59
AC15G105020.2	AcbHLH71	15	180481693	180484736	forward	915	304	33.9898	5.3	-0.537	4:3	Nuclear	70.47	68.39
AC16G003610.1	AcbHLH72	16	3891111	3893629	reverse	744	247	26.941	6.01	-0.708	5:4	Nuclear	61.12	70
AC16G011090.1	AcbHLH73	16	12704290	12707977	forward	693	230	25.49	5.55	-0.584	5:4	Nuclear	53.01	70.57
AC16G016220.1	AcbHLH74	16	19412723	19414573	reverse	885	294	32.4582	5.8	-0.33	5:5	Nuclear	65.4	82.24
AC16G018740.1	AcbHLH75	16	22728999	22731863	reverse	1923	640	70.0339	6.16	-0.412	1:1	Nuclear	62.77	74.61
AC16G049950.1	AcbHLH76	16	78153560	78154687	reverse	1083	360	38.9272	#N/A	-0.268	2:1	Nuclear	38.82	90.14
