# Supplementary material for: Comprehensive Genome-Wide Identification and Expression Profiling of bHLH Transcription Factors in Areca catechu Under Abiotic Stress
Source: Int J Mol Sci. 2024 Dec 1;25(23):12936. doi: 10.3390/ijms252312936 (PMC11640848; doi:10.3390/ijms252312936)
Supplement: Supplementary file 1 [file ijms-25-12936-s001.zip › supplimentory/table S2.xlsx]

## Sheet: table2
Table S2 primer used in the qRT-PCR
ID	Name	FORWARD	Length	REVERSE	Length
AC05G095000.1	AcbHLH22	ggGGTACCatgggttcgattccgctggg	763	gcTCTAGAtcacgaggaggagcacgag	763
AC14G027510.1	AcbHLH62	ggGGTACCatggcgatcgagcgttccag	742	gcTCTAGAttatgcaactggagggcatgat	742
