# Supplementary material for: Comprehensive Genome-Wide Identification and Expression Profiling of bHLH Transcription Factors in Areca catechu Under Abiotic Stress
Source: Int J Mol Sci. 2024 Dec 1;25(23):12936. doi: 10.3390/ijms252312936 (PMC11640848; doi:10.3390/ijms252312936)
Supplement: Supplementary file 1 [file ijms-25-12936-s001.zip › supplimentory/table S3.xlsx]

## Sheet: Sheet4
Table S3 158 gene of Arabidopsis thaliana
AT1G01260.1	AtbHLH01
AT1G02340.1	AtbHLH02
AT1G03040.3	AtbHLH03
AT1G05710.10	AtbHLH04
AT1G05805.1	AtbHLH05
AT1G06170.1	AtbHLH06
AT1G09250.1	AtbHLH07
AT1G09530.1	AtbHLH08
AT1G10120.1	AtbHLH09
AT1G10610.1	AtbHLH10
AT1G12540.1	AtbHLH11
AT1G12860.1	AtbHLH12
AT1G18400.1	AtbHLH13
AT1G22380.1	AtbHLH14
AT1G22490.2	AtbHLH15
AT1G25310.1	AtbHLH16
AT1G25330.1	AtbHLH17
AT1G26260.1	AtbHLH18
AT1G27660.1	AtbHLH19
AT1G27740.1	AtbHLH20
AT1G29950.1	AtbHLH21
AT1G30670.1	AtbHLH22
AT1G31050.6	AtbHLH23
AT1G32640.1	AtbHLH24
AT1G35460.1	AtbHLH25
AT1G51070.2	AtbHLH26
AT1G51140.1	AtbHLH27
AT1G59640.2	AtbHLH28
AT1G61660.1	AtbHLH29
AT1G62975.1	AtbHLH30
AT1G63650.1	AtbHLH31
AT1G64625.1	AtbHLH32
AT1G66470.1	AtbHLH33
AT1G68240.1	AtbHLH34
AT1G68810.1	AtbHLH35
AT1G68920.1	AtbHLH36
AT1G69010.1	AtbHLH37
AT1G71200.4	AtbHLH38
AT1G72210.1	AtbHLH39
AT1G73830.1	AtbHLH40
AT1G74500.1	AtbHLH41
AT2G14760.3	AtbHLH42
AT2G16910.1	AtbHLH43
AT2G18300.3	AtbHLH44
AT2G20180.2	AtbHLH45
AT2G22750.3	AtbHLH46
AT2G22760.1	AtbHLH47
AT2G22770.1	AtbHLH48
AT2G24260.1	AtbHLH49
AT2G27230.1	AtbHLH50
AT2G28160.1	AtbHLH51
AT2G31210.1	AtbHLH52
AT2G31215.1	AtbHLH53
AT2G31220.2	AtbHLH54
AT2G31280.3	AtbHLH55
AT2G31730.1	AtbHLH56
AT2G34820.1	AtbHLH57
AT2G40200.1	AtbHLH58
AT2G41130.1	AtbHLH59
AT2G41240.1	AtbHLH60
AT2G42280.3	AtbHLH61
AT2G42300.1	AtbHLH62
AT2G43010.5	AtbHLH63
AT2G43060.1	AtbHLH64
AT2G43140.2	AtbHLH65
AT2G46510.1	AtbHLH66
AT2G46810.1	AtbHLH67
AT2G46970.1	AtbHLH68
AT2G47270.1	AtbHLH69
AT3G05800.1	AtbHLH70
AT3G06120.1	AtbHLH71
AT3G06590.1	AtbHLH72
AT3G07340.1	AtbHLH73
AT3G17100.1	AtbHLH74
AT3G19500.1	AtbHLH75
AT3G19860.2	AtbHLH76
AT3G20640.1	AtbHLH77
AT3G21330.1	AtbHLH78
AT3G22100.1	AtbHLH79
AT3G23210.1	AtbHLH80
AT3G23690.1	AtbHLH81
AT3G24140.1	AtbHLH82
AT3G25710.1	AtbHLH83
AT3G26744.1	AtbHLH84
AT3G47640.1	AtbHLH85
AT3G47710.1	AtbHLH86
AT3G50330.1	AtbHLH87
AT3G56770.1	AtbHLH88
AT3G56970.1	AtbHLH89
AT3G56980.1	AtbHLH90
AT3G57800.1	AtbHLH91
AT3G59060.2	AtbHLH92
AT3G61950.1	AtbHLH93
AT3G62090.2	AtbHLH94
AT4G00050.1	AtbHLH95
AT4G00120.1	AtbHLH96
AT4G00480.2	AtbHLH97
AT4G00870.1	AtbHLH98
AT4G01460.1	AtbHLH99
AT4G02590.1	AtbHLH100
AT4G05170.1	AtbHLH101
AT4G09180.1	AtbHLH102
AT4G09820.1	AtbHLH103
AT4G14410.1	AtbHLH104
AT4G16430.1	AtbHLH105
AT4G17880.1	AtbHLH106
AT4G20970.1	AtbHLH107
AT4G21330.1	AtbHLH108
AT4G21340.1	AtbHLH109
AT4G25400.2	AtbHLH110
AT4G25410.1	AtbHLH111
AT4G28790.1	AtbHLH112
AT4G28800.2	AtbHLH113
AT4G28811.1	AtbHLH114
AT4G28815.1	AtbHLH115
AT4G29100.1	AtbHLH116
AT4G29930.3	AtbHLH117
AT4G30180.1	AtbHLH118
AT4G30410.1	AtbHLH119
AT4G30980.2	AtbHLH120
AT4G33880.1	AtbHLH121
AT4G34530.1	AtbHLH122
AT4G36060.3	AtbHLH123
AT4G36540.1	AtbHLH124
AT4G36930.1	AtbHLH125
AT4G37850.1	AtbHLH126
AT5G04150.1	AtbHLH127
AT5G08130.8	AtbHLH128
AT5G09460.1	AtbHLH129
AT5G09750.1	AtbHLH130
AT5G10570.1	AtbHLH131
AT5G15160.1	AtbHLH132
AT5G37800.1	AtbHLH133
AT5G38860.1	AtbHLH134
AT5G39860.1	AtbHLH135
AT5G41315.2	AtbHLH136
AT5G43175.1	AtbHLH137
AT5G43650.1	AtbHLH138
AT5G46690.1	AtbHLH139
AT5G46760.1	AtbHLH140
AT5G46830.1	AtbHLH141
AT5G48560.1	AtbHLH142
AT5G50010.1	AtbHLH143
AT5G50915.1	AtbHLH144
AT5G51780.2	AtbHLH145
AT5G51790.3	AtbHLH146
AT5G53210.1	AtbHLH147
AT5G54680.1	AtbHLH148
AT5G56960.2	AtbHLH149
AT5G57150.4	AtbHLH150
AT5G58010.1	AtbHLH151
AT5G61270.1	AtbHLH152
AT5G62610.1	AtbHLH153
AT5G64340.1	AtbHLH154
AT5G65320.1	AtbHLH155
AT5G65640.1	AtbHLH156
AT5G67060.1	AtbHLH157
AT5G67110.1	AtbHLH158
