# Supplementary material for: Comprehensive Genome-Wide Identification and Expression Profiling of bHLH Transcription Factors in Areca catechu Under Abiotic Stress
Source: Int J Mol Sci. 2024 Dec 1;25(23):12936. doi: 10.3390/ijms252312936 (PMC11640848; doi:10.3390/ijms252312936)
Supplement: Supplementary file 1 [file ijms-25-12936-s001.zip › supplimentory/table S4.xlsx]

## Sheet: The tandem duplication events
Table S4 The tandem duplication events of AcbHLH genes.
Gene Name	Group	start	end	Sequence direction
AcbHLH38	15	27399927	27405464	forward
AcbHLH41	2	67865636	67877915	reverse
AcbHLH45	15	7702295	7711850	forward
AcbHLH46	7	9646303	9655844	forward
AcbHLH48	7	26831589	26834852	reverse
AcbHLH49	15	29026902	29030171	reverse
AcbHLH53	14	74858091	74859181	forward
AcbHLH54	18	77050658	77051747	forward
