# Supplementary material for: Comprehensive Genome-Wide Identification and Expression Profiling of bHLH Transcription Factors in Areca catechu Under Abiotic Stress
Source: Int J Mol Sci. 2024 Dec 1;25(23):12936. doi: 10.3390/ijms252312936 (PMC11640848; doi:10.3390/ijms252312936)
Supplement: Supplementary file 1 [file ijms-25-12936-s001.zip › supplimentory/table S5.xls]

## Sheet: Areca catechu-Arabidopsis
Supplementary Table 5 One-to-one orthologous relationships between Areca catechu and Arabidopsis thaliana
AcbHLH Gene Name	AcbHLH Gene ID	Chromosome Position	AtbHLH Gene ID	Chromosome Position
AcbHLH66	AC15G002530.1	15	AT5G58010.1	5
AcbHLH66	AC15G002530.1	15	AT5G58010.1	5
AcbHLH33	AC07G047120.1	7	AT2G16910.1	2
AcbHLH33	AC07G047120.1	7	AT2G16910.1	2
AcbHLH30	AC06G108790.1	6	AT1G22490.2	1
AcbHLH45	AC10G006150.1	10	AT5G65320.1	5
AcbHLH50	AC10G028260.1	10	AT5G50915.2	5
AcbHLH34	AC07G066740.1	7	AT2G18300.3	2
AcbHLH09	AC02G137360.1	2	AT4G30980.2	4
AcbHLH09	AC02G137360.1	2	AT4G30980.2	4
AcbHLH44	AC10G004660.1	10	AT5G58010.1	5
AcbHLH44	AC10G004660.1	10	AT5G58010.1	5
AcbHLH36	AC08G001190.1	8	AT5G53210.1	5
AcbHLH36	AC08G001190.1	8	AT5G53210.1	5
AcbHLH54	AC11G038220.1	11	AT5G50915.2	5
AcbHLH10	AC03G006250.2	3	AT2G46970.1	2
AcbHLH10	AC03G006250.2	3	AT2G46970.1	2
AcbHLH69	AC15G025250.1	15	AT2G43140.2	2
AcbHLH59	AC12G043600.1	12	AT1G22490.2	1
AcbHLH56	AC12G013090.1	12	AT5G56960.2	5
AcbHLH75	AC16G018740.1	16	AT2G46970.1	2
AcbHLH75	AC16G018740.1	16	AT2G46970.1	2
AcbHLH20	AC05G077570.1	5	AT4G21340.1	4
AcbHLH20	AC05G077570.1	5	AT4G21340.1	4
AcbHLH29	AC06G106450.1	6	AT4G17880.1	4
AcbHLH38	AC08G021920.1	8	AT5G46830.1	5
AcbHLH04	AC02G035020.2	2	AT5G43175.1	5
AcbHLH04	AC02G035020.2	2	AT5G43175.1	5
AcbHLH05	AC02G052340.1	2	AT2G42280.3	2
AcbHLH06	AC02G053890.1	2	AT1G06170.1	3
AcbHLH06	AC02G053890.1	2	AT1G05805.1	4
AcbHLH12	AC03G032370.1	3	AT1G09530.1	4
AcbHLH39	AC08G022080.1	8	AT1G10120.1	3
AcbHLH21	AC05G093500.1	5	AT1G10610.1	5
AcbHLH65	AC15G001430.1	15	AT1G12860.1	2
AcbHLH22	AC05G095000.1	5	AT1G18400.1	2
AcbHLH22	AC05G095000.1	5	AT1G18400.1	2
AcbHLH62	AC14G027510.1	14	AT1G26260.1	3
AcbHLH62	AC14G027510.1	14	AT1G26260.1	3
AcbHLH21	AC05G093500.1	5	AT1G30670.1	4
AcbHLH55	AC12G007980.1	12	AT1G32640.1	4

## Sheet: Areca catechu-indica rice
Supplementary Table 5 One-to-one orthologous relationships between Areca catechu and Oryza sativa indica.
AcbHLH Gene Name	AcbHLH Gene ID	Chromosome Position	OsbHLH Gene ID	Chromosome Position
AcbHLH68	AC15G014940.1	15	BGIOSGA005623-TA	2
AcbHLH68	AC15G014940.1	15	BGIOSGA005623-TA	2
AcbHLH70	AC15G101520.1	15	BGIOSGA022576-TA	6
AcbHLH70	AC15G101520.1	15	BGIOSGA022576-TA	6
AcbHLH72	AC16G003610.1	16	BGIOSGA006748-TA	2
AcbHLH72	AC16G003610.1	16	BGIOSGA006748-TA	2
AcbHLH74	AC16G016220.1	16	BGIOSGA023024-TA	6
AcbHLH66	AC15G002530.1	15	BGIOSGA006856-TA	2
AcbHLH66	AC15G002530.1	15	BGIOSGA006856-TA	2
AcbHLH66	AC15G002530.1	15	BGIOSGA006856-TA	2
AcbHLH02	AC01G072120.1	1	BGIOSGA023114-TA	6
AcbHLH02	AC01G072120.1	1	BGIOSGA023114-TA	6
AcbHLH14	AC04G003080.1	4	BGIOSGA023624-TA	6
AcbHLH14	AC04G003080.1	4	BGIOSGA023624-TA	6
AcbHLH33	AC07G047120.1	7	BGIOSGA009202-TA	2
AcbHLH33	AC07G047120.1	7	BGIOSGA009202-TA	2
AcbHLH33	AC07G047120.1	7	BGIOSGA009202-TA	2
AcbHLH01	AC01G071980.3	1	BGIOSGA021777-TA	6
AcbHLH05	AC02G052340.1	2	BGIOSGA029759-TA	9
AcbHLH05	AC02G052340.1	2	BGIOSGA029759-TA	9
AcbHLH07	AC02G064410.1	2	BGIOSGA009622-TA	3
AcbHLH10	AC03G006250.2	3	BGIOSGA024674-TA	7
AcbHLH10	AC03G006250.2	3	BGIOSGA024674-TA	7
AcbHLH15	AC04G023820.1	4	BGIOSGA035917-TA	12
AcbHLH15	AC04G023820.1	4	BGIOSGA035917-TA	12
AcbHLH30	AC06G108790.1	6	BGIOSGA010239-TA	3
AcbHLH30	AC06G108790.1	6	BGIOSGA010239-TA	3
AcbHLH30	AC06G108790.1	6	BGIOSGA010239-TA	3
AcbHLH31	AC07G002440.1	7	BGIOSGA031474-TA	10
AcbHLH31	AC07G002440.1	7	BGIOSGA031474-TA	10
AcbHLH43	AC10G001620.1	10	BGIOSGA011499-TA	3
AcbHLH43	AC10G001620.1	10	BGIOSGA011499-TA	3
AcbHLH44	AC10G004660.1	10	BGIOSGA023624-TA	6
AcbHLH44	AC10G004660.1	10	BGIOSGA023624-TA	6
AcbHLH45	AC10G006150.1	10	BGIOSGA013800-TA	3
AcbHLH51	AC10G028730.1	10	BGIOSGA011251-TA	3
AcbHLH51	AC10G028730.1	10	BGIOSGA011251-TA	3
AcbHLH41	AC08G052050.1	8	BGIOSGA013618-TA	3
AcbHLH41	AC08G052050.1	8	BGIOSGA013618-TA	3
AcbHLH50	AC10G028260.1	10	BGIOSGA013533-TA	3
AcbHLH50	AC10G028260.1	10	BGIOSGA013533-TA	3
AcbHLH53	AC11G036580.1	11	BGIOSGA037855-TA	12
AcbHLH55	AC12G007980.1	12	BGIOSGA013293-TA	3
AcbHLH56	AC12G013090.1	12	BGIOSGA031957-TA	10
AcbHLH56	AC12G013090.1	12	BGIOSGA031957-TA	10
AcbHLH60	AC12G100010.1	12	BGIOSGA011363-TA	3
AcbHLH60	AC12G100010.1	12	BGIOSGA011363-TA	3
AcbHLH70	AC15G101520.1	15	BGIOSGA032814-TA	10
AcbHLH72	AC16G003610.1	16	BGIOSGA012015-TA	3
AcbHLH74	AC16G016220.1	16	BGIOSGA030936-TA	9
AcbHLH63	AC14G117520.1	14	BGIOSGA031957-TA	10
AcbHLH63	AC14G117520.1	14	BGIOSGA031957-TA	10
AcbHLH28	AC06G090070.1	6	BGIOSGA011954-TA	3
AcbHLH08	AC02G082010.1	2	BGIOSGA026828-TA	8
AcbHLH06	AC02G053890.1	2	BGIOSGA030896-TA	9
AcbHLH06	AC02G053890.1	2	BGIOSGA030896-TA	9
AcbHLH09	AC02G137360.1	2	BGIOSGA028855-TA	8
AcbHLH09	AC02G137360.1	2	BGIOSGA028855-TA	8
AcbHLH76	AC16G049950.1	16	BGIOSGA030928-TA	9
AcbHLH76	AC16G049950.1	16	BGIOSGA030928-TA	9
AcbHLH04	AC02G035020.2	4	BGIOSGA030936-TA	9
AcbHLH05	AC02G052340.1	2	BGIOSGA026551-TA	8
AcbHLH09	AC02G137360.1	2	BGIOSGA029426-TA	9
AcbHLH09	AC02G137360.1	2	BGIOSGA029426-TA	9
AcbHLH04	AC02G035020.2	2	BGIOSGA026937-TA	8
AcbHLH04	AC02G035020.2	2	BGIOSGA026937-TA	8
AcbHLH03	AC02G012550.1	2	BGIOSGA029777-TA	9
AcbHLH67	AC15G011120.1	15	BGIOSGA026577-TA	8
AcbHLH67	AC15G011120.1	15	BGIOSGA026577-TA	8
AcbHLH07	AC02G064410.1	2	BGIOSGA029460-TA	9
AcbHLH08	AC02G082010.1	2	BGIOSGA024146-TA	7
AcbHLH08	AC02G082010.1	2	BGIOSGA024146-TA	7
AcbHLH11	AC03G023520.1	3	BGIOSGA023988-TA	7
AcbHLH11	AC03G023520.1	3	BGIOSGA023988-TA	7
AcbHLH11	AC03G023520.1	3	BGIOSGA023988-TA	7
AcbHLH13	AC04G002580.1	4	BGIOSGA012750-TA	3
AcbHLH19	AC05G074400.1	5	BGIOSGA023869-TA	7
AcbHLH10	AC03G006250.2	3	BGIOSGA002833-TA	1
AcbHLH14	AC04G003080.1	4	BGIOSGA019238-TA	5
AcbHLH21	AC05G093500.1	5	BGIOSGA003814-TA	1
AcbHLH30	AC06G108790.1	6	BGIOSGA004292-TA	1
AcbHLH30	AC06G108790.1	6	BGIOSGA004292-TA	1
AcbHLH36	AC08G001190.1	8	BGIOSGA004540-TA	1
AcbHLH36	AC08G001190.1	8	BGIOSGA004540-TA	1
AcbHLH22	AC05G095000.1	5	BGIOSGA002617-TA	1
AcbHLH22	AC05G095000.1	5	BGIOSGA002617-TA	1
AcbHLH28	AC06G090070.1	6	BGIOSGA000262-TA	1
AcbHLH29	AC06G106450.1	6	BGIOSGA000206-TA	1
AcbHLH29	AC06G106450.1	6	BGIOSGA000206-TA	1
AcbHLH37	AC08G019270.1	8	BGIOSGA006833-TA	2
AcbHLH37	AC08G019270.1	8	BGIOSGA006833-TA	2
AcbHLH37	AC08G019270.1	8	BGIOSGA006833-TA	2
AcbHLH39	AC08G022080.1	8	BGIOSGA008398-TA	2
AcbHLH39	AC08G022080.1	8	BGIOSGA008398-TA	2
AcbHLH39	AC08G022080.1	8	BGIOSGA008398-TA	2
AcbHLH14	AC04G003080.1	4	BGIOSGA016427-TA	4
AcbHLH45	AC10G006150.1	10	BGIOSGA008576-TA	2
AcbHLH45	AC10G006150.1	10	BGIOSGA008576-TA	2
AcbHLH45	AC10G006150.1	10	BGIOSGA008576-TA	2
AcbHLH16	AC04G025590.1	4	BGIOSGA016651-TA	4
AcbHLH16	AC04G025590.1	4	BGIOSGA016651-TA	4
AcbHLH54	AC11G038220.1	11	BGIOSGA005623-TA	2
AcbHLH54	AC11G038220.1	11	BGIOSGA005623-TA	2
AcbHLH55	AC12G007980.1	12	BGIOSGA022576-TA	6
AcbHLH56	AC12G013090.1	12	BGIOSGA005771-TA	2
AcbHLH63	AC14G117520.1	14	BGIOSGA014424-TA	4
AcbHLH64	AC14G118930.1	14	BGIOSGA009202-TA	2
AcbHLH64	AC14G118930.1	14	BGIOSGA009202-TA	2
AcbHLH51	AC10G028730.1	10	BGIOSGA021777-TA	6
AcbHLH51	AC10G028730.1	10	BGIOSGA021777-TA	6
AcbHLH52	AC10G056430.2	10	BGIOSGA006748-TA	2
AcbHLH52	AC10G056430.2	10	BGIOSGA006748-TA	2
AcbHLH25	AC06G001460.1	6	BGIOSGA023024-TA	6
AcbHLH27	AC06G088690.1	6	BGIOSGA008903-TA	2
AcbHLH27	AC06G088690.1	6	BGIOSGA008846-TA	2
AcbHLH31	AC07G002440.1	7	BGIOSGA017025-TA	4
AcbHLH31	AC07G002440.1	7	BGIOSGA017025-TA	4
AcbHLH18	AC04G102640.1	4	BGIOSGA008794-TA	2
AcbHLH18	AC04G102640.1	4	BGIOSGA008794-TA	2
AcbHLH18	AC04G102640.1	4	BGIOSGA008794-TA	2
AcbHLH19	AC05G074400.1	5	BGIOSGA005863-TA	2
AcbHLH19	AC05G074400.1	5	BGIOSGA005863-TA	2
AcbHLH23	AC05G096940.1	5	BGIOSGA014536-TA	4
AcbHLH17	AC04G094910.1	4	BGIOSGA004859-TA	1
AcbHLH17	AC04G094910.1	4	BGIOSGA004859-TA	1
AcbHLH17	AC04G094910.1	4	BGIOSGA004859-TA	1
AcbHLH03	AC02G012550.1	2	BGIOSGA034846-TA	11
AcbHLH03	AC02G012550.1	2	BGIOSGA034846-TA	11
AcbHLH03	AC02G012550.1	2	BGIOSGA034846-TA	11
AcbHLH09	AC02G137360.1	2	BGIOSGA037034-TA	12
AcbHLH09	AC02G137360.1	2	BGIOSGA037034-TA	12
AcbHLH09	AC02G137360.1	2	BGIOSGA037034-TA	12
AcbHLH71	AC15G105020.2	15	BGIOSGA035358-TA	11
AcbHLH71	AC15G105020.2	15	BGIOSGA035358-TA	11
AcbHLH72	AC16G003610.1	16	BGIOSGA017139-TA	4
AcbHLH58	AC12G031630.1	12	BGIOSGA017200-TA	4
AcbHLH59	AC12G043600.1	12	BGIOSGA027551-TA	8
AcbHLH65	AC15G001430.1	15	BGIOSGA014246-TA	4
AcbHLH66	AC15G002530.1	15	BGIOSGA028855-TA	8
AcbHLH66	AC15G002530.1	15	BGIOSGA028855-TA	8
AcbHLH67	AC15G011120.1	15	BGIOSGA030928-TA	9
AcbHLH73	AC16G011090.1	15	BGIOSGA026577-TA	8
AcbHLH73	AC16G011090.1	15	BGIOSGA026577-TA	8
AcbHLH75	AC16G018740.1	16	BGIOSGA029460-TA	9
AcbHLH75	AC16G018740.1	16	BGIOSGA029460-TA	9
AcbHLH75	AC16G018740.1	16	BGIOSGA029460-TA	9
AcbHLH72	AC16G003610.1	16	BGIOSGA027780-TA	8
AcbHLH72	AC16G003610.1	16	BGIOSGA027780-TA	8
AcbHLH46	AC10G007620.1	10	BGIOSGA026937-TA	8
AcbHLH46	AC10G007620.1	10	BGIOSGA026937-TA	8

## Sheet: Areca catechu-zea mays
Supplementary Table 5 One-to-one orthologous relationships between Areca catechu and zea mays.
AcbHLH Gene Name	AcbHLH Gene ID	Chromosome Position	ZmbHLH Gene ID	Chromosome Position
AcbHLH68	AC15G014940.1	15	Zm00001d052254_T001	4
AcbHLH68	AC15G014940.1	15	Zm00001d052254_T001	4
AcbHLH68	AC15G014940.1	15	Zm00001d052254_T001	4
AcbHLH70	AC15G101520.1	15	Zm00001d018056_T001	5
AcbHLH70	AC15G101520.1	15	Zm00001d018056_T001	5
AcbHLH70	AC15G101520.1	15	Zm00001d018056_T001	5
AcbHLH72	AC16G003610.1	16	Zm00001d044839_T001	9
AcbHLH72	AC16G003610.1	16	Zm00001d044839_T001	9
AcbHLH74	AC16G016220.1	16	Zm00001d053391_T001	4
AcbHLH66	AC15G002530.1	15	Zm00001d016095_T001	5
AcbHLH66	AC15G002530.1	15	Zm00001d016095_T001	5
AcbHLH66	AC15G002530.1	15	Zm00001d016095_T001	5
AcbHLH66	AC15G002530.1	15	Zm00001d016095_T001	5
AcbHLH66	AC15G002530.1	15	Zm00001d016095_T001	5
AcbHLH02	AC01G072120.1	1	Zm00001d046096_T001	9
AcbHLH02	AC01G072120.1	1	Zm00001d046096_T001	9
AcbHLH01	AC01G071980.3	1	Zm00001d016354_T001	5
AcbHLH22	AC05G095000.1	5	Zm00001d046346_T001	9
AcbHLH22	AC05G095000.1	5	Zm00001d046346_T001	9
AcbHLH22	AC05G095000.1	5	Zm00001d046346_T001	9
AcbHLH22	AC05G095000.1	5	Zm00001d046346_T001	9
AcbHLH10	AC03G006250.2	3	Zm00001d036382_T001	6
AcbHLH15	AC04G023820.1	4	Zm00001d005750_T002	2
AcbHLH30	AC06G108790.1	6	Zm00001d052038_T001	4
AcbHLH30	AC06G108790.1	6	Zm00001d052038_T001	4
AcbHLH31	AC07G002440.1	7	Zm00001d018374_T001	5
AcbHLH31	AC07G002440.1	7	Zm00001d018374_T001	5
AcbHLH43	AC10G001620.1	10	Zm00001d020490_T001	7
AcbHLH43	AC10G001620.1	10	Zm00001d020490_T001	7
AcbHLH43	AC10G001620.1	10	Zm00001d020490_T001	7
AcbHLH43	AC10G001620.1	10	Zm00001d020490_T001	7
AcbHLH44	AC10G004660.1	10	Zm00001d045107_T001	9
AcbHLH44	AC10G004660.1	10	Zm00001d045107_T001	9
AcbHLH44	AC10G004660.1	10	Zm00001d045107_T001	9
AcbHLH45	AC10G006150.1	10	Zm00001d034503_T001	1
AcbHLH45	AC10G006150.1	10	Zm00001d034503_T001	1
AcbHLH51	AC10G028730.1	10	Zm00001d007768_T001	2
AcbHLH51	AC10G028730.1	10	Zm00001d007768_T001	2
AcbHLH51	AC10G028730.1	10	Zm00001d007768_T001	2
AcbHLH41	AC08G052050.1	8	Zm00001d041351_T001	3
AcbHLH41	AC08G052050.1	8	Zm00001d041351_T001	3
AcbHLH41	AC08G052050.1	8	Zm00001d041351_T001	3
AcbHLH50	AC10G028260.1	10	Zm00001d029402_T001	1
AcbHLH50	AC10G028260.1	10	Zm00001d029402_T001	1
AcbHLH50	AC10G028260.1	10	Zm00001d029402_T001	1
AcbHLH50	AC10G028260.1	10	Zm00001d029402_T001	1
AcbHLH55	AC12G007980.1	12	Zm00001d027546_T001	1
AcbHLH55	AC12G007980.1	12	Zm00001d027546_T001	1
AcbHLH56	AC12G013090.1	12	Zm00001d034596_T001	1
AcbHLH56	AC12G013090.1	12	Zm00001d034596_T001	1
AcbHLH57	AC12G021250.1	12	Zm00001d033957_T002	1
AcbHLH57	AC12G021250.1	12	Zm00001d033957_T002	1
AcbHLH60	AC12G100010.1	12	Zm00001d033407_T001	1
AcbHLH60	AC12G100010.1	12	Zm00001d033407_T001	1
AcbHLH62	AC14G027510.1	14	Zm00001d027855_T001	1
AcbHLH07	AC02G064410.1	2	Zm00001d027987_T001	1
AcbHLH07	AC02G064410.1	2	Zm00001d027987_T001	1
AcbHLH07	AC02G064410.1	2	Zm00001d027987_T001	1
AcbHLH07	AC02G064410.1	2	Zm00001d027987_T001	1
AcbHLH63	AC14G117520.1	14	Zm00001d048229_T001	9
AcbHLH63	AC14G117520.1	14	Zm00001d048229_T001	9
AcbHLH63	AC14G117520.1	14	Zm00001d048229_T001	9
AcbHLH63	AC14G117520.1	14	Zm00001d048229_T001	9
AcbHLH08	AC02G082010.1	2	Zm00001d027859_T001	1
AcbHLH08	AC02G082010.1	2	Zm00001d027859_T001	1
AcbHLH08	AC02G082010.1	2	Zm00001d027859_T001	1
AcbHLH08	AC02G082010.1	2	Zm00001d027859_T001	1
AcbHLH09	AC02G137360.1	2	Zm00001d048309_T001	9
AcbHLH09	AC02G137360.1	2	Zm00001d048309_T001	9
AcbHLH09	AC02G137360.1	2	Zm00001d048309_T001	9
AcbHLH09	AC02G137360.1	2	Zm00001d048309_T001	9
AcbHLH04	AC02G035020.2	2	Zm00001d031781_T001	1
AcbHLH04	AC02G035020.2	2	Zm00001d031781_T001	1
AcbHLH04	AC02G035020.2	2	Zm00001d031781_T001	1
AcbHLH04	AC02G035020.2	2	Zm00001d031781_T001	1
AcbHLH04	AC02G035020.2	2	Zm00001d031781_T001	1
AcbHLH05	AC02G052340.1	2	Zm00001d005841_T001	2
AcbHLH05	AC02G052340.1	2	Zm00001d005841_T001	2
AcbHLH05	AC02G052340.1	2	Zm00001d005841_T001	2
AcbHLH03	AC02G012550.1	2	Zm00001d050016_T001	4
AcbHLH03	AC02G012550.1	2	Zm00001d050016_T001	4
AcbHLH03	AC02G012550.1	2	Zm00001d050016_T001	4
AcbHLH03	AC02G012550.1	2	Zm00001d050016_T001	4
AcbHLH06	AC02G053890.1	2	Zm00001d031818_T001	1
AcbHLH06	AC02G053890.1	2	Zm00001d031818_T001	1
AcbHLH06	AC02G053890.1	2	Zm00001d031818_T001	1
AcbHLH06	AC02G053890.1	2	Zm00001d031818_T001	1
AcbHLH11	AC03G023520.1	3	Zm00001d005919_T001	2
AcbHLH11	AC03G023520.1	3	Zm00001d005919_T001	2
AcbHLH11	AC03G023520.1	3	Zm00001d005919_T001	2
AcbHLH11	AC03G023520.1	3	Zm00001d005919_T001	2
AcbHLH13	AC04G002580.1	4	Zm00001d005939_T001	2
AcbHLH13	AC04G002580.1	4	Zm00001d005939_T001	2
AcbHLH13	AC04G002580.1	4	Zm00001d005939_T001	2
AcbHLH13	AC04G002580.1	4	Zm00001d005939_T001	2
AcbHLH15	AC04G023820.1	4	Zm00001d020790_T001	7
AcbHLH15	AC04G023820.1	4	Zm00001d020790_T001	7
AcbHLH15	AC04G023820.1	4	Zm00001d020790_T001	7
AcbHLH17	AC04G094910.1	4	Zm00001d031717_T001	1
AcbHLH17	AC04G094910.1	4	Zm00001d031717_T001	1
AcbHLH17	AC04G094910.1	4	Zm00001d031717_T001	1
AcbHLH33	AC07G047120.1	7	Zm00001d006150_T001	2
AcbHLH33	AC07G047120.1	7	Zm00001d006150_T001	2
AcbHLH33	AC07G047120.1	7	Zm00001d006150_T001	2
AcbHLH36	AC08G001190.1	8	Zm00001d021164_T001	7
AcbHLH36	AC08G001190.1	8	Zm00001d021164_T001	7
AcbHLH36	AC08G001190.1	8	Zm00001d021164_T001	7
AcbHLH41	AC08G052050.1	8	Zm00001d032213_T001	1
AcbHLH41	AC08G052050.1	8	Zm00001d032213_T001	1
AcbHLH41	AC08G052050.1	8	Zm00001d032213_T001	1
AcbHLH41	AC08G052050.1	8	Zm00001d032213_T001	1
AcbHLH28	AC06G090070.1	6	Zm00001d005740_T001	2
AcbHLH28	AC06G090070.1	6	Zm00001d005740_T001	2
AcbHLH28	AC06G090070.1	6	Zm00001d005740_T001	2
AcbHLH29	AC06G106450.1	6	Zm00001d031665_T001	1
AcbHLH29	AC06G106450.1	6	Zm00001d031665_T001	1
AcbHLH29	AC06G106450.1	6	Zm00001d031665_T001	1
AcbHLH29	AC06G106450.1	6	Zm00001d031665_T001	1
AcbHLH37	AC08G019270.1	8	Zm00001d006110_T002	2
AcbHLH37	AC08G019270.1	8	Zm00001d006110_T002	2
AcbHLH37	AC08G019270.1	8	Zm00001d006110_T002	2
AcbHLH39	AC08G022080.1	8	Zm00001d049870_T001	4
AcbHLH39	AC08G022080.1	8	Zm00001d049870_T001	4
AcbHLH39	AC08G022080.1	8	Zm00001d049870_T001	4
AcbHLH41	AC08G052050.1	8	Zm00001d021086_T001	7
AcbHLH41	AC08G052050.1	8	Zm00001d021086_T001	7
AcbHLH41	AC08G052050.1	8	Zm00001d021086_T001	7
AcbHLH41	AC08G052050.1	8	Zm00001d021086_T001	7
AcbHLH16	AC04G025590.1	4	Zm00001d006733_T001	2
AcbHLH16	AC04G025590.1	4	Zm00001d006733_T001	2
AcbHLH16	AC04G025590.1	4	Zm00001d006733_T001	2
AcbHLH16	AC04G025590.1	4	Zm00001d006733_T001	2
AcbHLH23	AC05G096940.1	5	Zm00001d040536_T005	3
AcbHLH23	AC05G096940.1	5	Zm00001d040536_T005	3
AcbHLH54	AC11G038220.1	11	Zm00001d008205_T001	8
AcbHLH55	AC12G007980.1	12	Zm00001d039764_T001	3
AcbHLH55	AC12G007980.1	12	Zm00001d039764_T001	3
AcbHLH56	AC12G013090.1	12	Zm00001d037528_T001	6
AcbHLH56	AC12G013090.1	12	Zm00001d037528_T001	6
AcbHLH56	AC12G013090.1	12	Zm00001d037528_T001	6
AcbHLH56	AC12G013090.1	12	Zm00001d037528_T001	6
AcbHLH27	AC06G088690.1	6	Zm00001d039459_T001	3
AcbHLH27	AC06G088690.1	6	Zm00001d039459_T001	3
AcbHLH45	AC10G006150.1	10	Zm00001d037749_T001	6
AcbHLH51	AC10G028730.1	10	Zm00001d009999_T001	8
AcbHLH51	AC10G028730.1	10	Zm00001d009999_T001	8
AcbHLH43	AC10G001620.1	10	Zm00001d033267_T001	1
AcbHLH43	AC10G001620.1	10	Zm00001d033267_T001	1
AcbHLH43	AC10G001620.1	10	Zm00001d033267_T001	1
AcbHLH25	AC06G001460.1	6	Zm00001d031044_T001	1
AcbHLH27	AC06G088690.1	6	Zm00001d033267_T001	1
AcbHLH27	AC06G088690.1	6	Zm00001d033267_T001	1
AcbHLH27	AC06G088690.1	6	Zm00001d033267_T001	1
AcbHLH31	AC07G002440.1	7	Zm00001d031717_T001	1
AcbHLH31	AC07G002440.1	7	Zm00001d031717_T001	1
AcbHLH10	AC03G006250.2	3	Zm00001d006150_T001	2
AcbHLH10	AC03G006250.2	3	Zm00001d006150_T001	2
AcbHLH48	AC10G021150.1	10	Zm00001d025141_T003	10
AcbHLH48	AC10G021150.1	10	Zm00001d025141_T003	10
AcbHLH49	AC10G022710.1	10	Zm00001d025205_T001	10
AcbHLH49	AC10G022710.1	10	Zm00001d025205_T001	10
AcbHLH21	AC05G093500.1	5	Zm00001d004007_T001	2
AcbHLH42	AC08G127950.2	8	Zm00001d003677_T003	2
AcbHLH50	AC10G028260.1	10	Zm00001d042482_T001	3
AcbHLH40	AC08G050380.1	8	Zm00001d025752_T006	10
AcbHLH30	AC06G108790.1	6	Zm00001d003193_T001	2
AcbHLH33	AC07G047120.1	7	Zm00001d026046_T001	10
AcbHLH55	AC12G007980.1	12	Zm00001d051509_T001	4
AcbHLH26	AC06G080700.1	6	Zm00001d017677_T001	5
AcbHLH38	AC08G021920.1	8	Zm00001d048901_T001	4

## Sheet: areca catechu  -Vitis vinifera 
Supplementary Table 5 One-to-one orthologous relationships between Sorghum bicolort and Vitis vinifera.
AcbHLH Gene Name	AcbHLH Gene ID	Chromosome Position	VvbHLH Gene ID	Chromosome Position
AcbHLH68	AC15G014940.1	15	VIT_01s0026g02030.t01	1
AcbHLH68	AC15G014940.1	15	VIT_01s0026g02030.t01	1
AcbHLH68	AC15G014940.1	15	VIT_01s0026g02030.t01	1
AcbHLH72	AC16G003610.1	16	VIT_14s0108g00420.t01	14
AcbHLH66	AC15G002530.1	15	VIT_17s0000g05900.t01	17
AcbHLH05	AC02G052340.1	2	VIT_11s0016g02070.t01	11
AcbHLH05	AC02G052340.1	2	VIT_11s0016g02070.t01	11
AcbHLH07	AC02G064410.1	2	VIT_11s0037g00040.t01	11
AcbHLH30	AC06G108790.1	6	VIT_18s0001g09210.t01	18
AcbHLH43	AC10G001620.1	10	VIT_03s0091g00730.t01	3
AcbHLH43	AC10G001620.1	10	VIT_03s0091g00730.t01	3
AcbHLH44	AC10G004660.1	10	VIT_05s0020g04780.t01	5
AcbHLH45	AC10G006150.1	10	VIT_18s0001g06650.t01	18
AcbHLH45	AC10G006150.1	10	VIT_18s0001g06650.t01	18
AcbHLH50	AC10G028260.1	10	VIT_18s0001g10400.t01	18
AcbHLH53	AC11G036580.1	11	VIT_07s0031g00550.t01	7
AcbHLH53	AC11G036580.1	11	VIT_07s0031g00550.t01	7
AcbHLH55	AC12G007980.1	12	VIT_18s0001g07410.t01	18
AcbHLH55	AC12G007980.1	12	VIT_18s0001g07410.t01	18
AcbHLH60	AC12G100010.1	12	VIT_18s0001g06650.t01	18
AcbHLH70	AC15G101520.1	15	VIT_07s0191g00240.t01	7
AcbHLH22	AC05G095000.1	5	VIT_17s0000g00430.t01	17
AcbHLH22	AC05G095000.1	5	VIT_17s0000g00430.t01	17
AcbHLH22	AC05G095000.1	5	VIT_17s0000g00430.t01	17
AcbHLH23	AC05G096940.1	5	VIT_12s0059g02650.t01	12
AcbHLH23	AC05G096940.1	5	VIT_12s0059g02650.t01	12
AcbHLH23	AC05G096940.1	5	VIT_12s0059g02650.t01	12
AcbHLH14	AC04G003080.1	4	VIT_18s0001g09210.t01	18
AcbHLH20	AC05G077570.1	5	VIT_03s0091g00730.t01	3
AcbHLH30	AC06G108790.1	6	VIT_13s0067g01350.t01	13
AcbHLH36	AC08G001190.1	8	VIT_11s0016g02070.t01	11
AcbHLH12	AC03G032370.1	3	VIT_17s0000g00330.t01	17
AcbHLH12	AC03G032370.1	3	VIT_17s0000g00330.t01	17
AcbHLH39	AC08G022080.1	8	VIT_14s0108g00420.t01	14
AcbHLH67	AC15G011120.1	15	VIT_04s0023g01930.t01	4
AcbHLH54	AC11G038220.1	11	VIT_11s0037g00040.t01	11
AcbHLH54	AC11G038220.1	11	VIT_11s0037g00040.t01	11
AcbHLH43	AC10G001620.1	10	VIT_02s0012g01450.t01	2
AcbHLH62	AC14G027510.1	14	VIT_02s0025g02310.t01	2
AcbHLH62	AC14G027510.1	14	VIT_02s0025g02310.t01	2
AcbHLH62	AC14G027510.1	14	VIT_02s0025g02310.t01	2
AcbHLH66	AC15G002530.1	15	VIT_14s0068g01200.t01	14
AcbHLH66	AC15G002530.1	15	VIT_14s0068g01200.t01	14
AcbHLH47	AC10G009940.1	10	VIT_07s0005g02510.t01	7
AcbHLH48	AC10G021150.1	10	VIT_17s0000g04790.t01	17
AcbHLH48	AC10G021150.1	10	VIT_17s0000g04790.t01	17
AcbHLH03	AC02G012550.1	2	VIT_06s0004g01740.t01	6
AcbHLH03	AC02G012550.1	2	VIT_06s0004g01740.t01	6
AcbHLH03	AC02G012550.1	2	VIT_06s0004g01740.t01	6
AcbHLH06	AC02G053890.1	2	VIT_08s0007g07810.t01	8
AcbHLH24	AC05G102880.2	5	VIT_14s0030g02230.t01	14
AcbHLH29	AC06G106450.1	6	VIT_05s0020g04620.t01	5
AcbHLH29	AC06G106450.1	6	VIT_05s0020g04620.t01	5
AcbHLH65	AC15G001430.1	15	VIT_07s0141g00220.t01	7
AcbHLH15	AC04G023820.1	4	VIT_03s0091g00210.t01	3
AcbHLH18	AC04G102640.1	4	VIT_17s0000g06000.t01	17
AcbHLH18	AC04G102640.1	4	VIT_17s0000g06000.t01	17
AcbHLH18	AC04G102640.1	4	VIT_17s0000g06000.t01	17
AcbHLH40	AC08G050380.1	8	VIT_18s0001g09210.t01	18
AcbHLH12	AC03G032370.1	3	VIT_03s0091g00730.t01	3
AcbHLH06	AC02G053890.1	2	VIT_07s0031g00450.t01	7
AcbHLH03	AC02G012550.1	2	VIT_11s0016g03560.t01	11
AcbHLH04	AC02G035020.2	2	VIT_13s0064g01290.t01	13
AcbHLH08	AC02G082010.1	2	VIT_06s0004g01740.t01	6
AcbHLH25	AC06G001460.1	6	VIT_08s0007g07810.t01	8
AcbHLH25	AC06G001460.1	6	VIT_08s0007g07810.t01	8

## Sheet: Areca catechu-Solanum lycopersi
Table S5 One-to-one orthologous relationships between Areca catechu and Solanum lycopersicum.
AcbHLH Gene Name	AcbHLH Gene ID	Chromosome Position	SlbHLH Gene ID	Chromosome Position
AcbHLH22	AC05G095000.1	5	Solyc12g010170.2.1	12
AcbHLH22	AC05G095000.1	5	Solyc12g010170.2.1	12
AcbHLH22	AC05G095000.1	5	Solyc12g010170.2.1	12
AcbHLH66	AC15G002530.1	15	Solyc07g005400.3.1	7
AcbHLH66	AC15G002530.1	15	Solyc07g005400.3.1	7
AcbHLH66	AC15G002530.1	15	Solyc07g005400.3.1	7
AcbHLH10	AC03G006250.2	3	Solyc05g006650.3.1	5
AcbHLH30	AC06G108790.1	6	Solyc04g076030.2.1	4
AcbHLH30	AC06G108790.1	6	Solyc04g076030.2.1	4
AcbHLH43	AC10G001620.1	10	Solyc01g107140.2.1	1
AcbHLH43	AC10G001620.1	10	Solyc01g107140.2.1	1
AcbHLH45	AC10G006150.1	10	Solyc04g077960.1.1	4
AcbHLH45	AC10G006150.1	10	Solyc04g077960.1.1	4
AcbHLH50	AC10G028260.1	10	Solyc02g091800.3.1	2
AcbHLH50	AC10G028260.1	10	Solyc02g091800.3.1	2
AcbHLH53	AC11G036580.1	11	Solyc11g010340.2.1	11
AcbHLH53	AC11G036580.1	11	Solyc11g010340.2.1	11
AcbHLH55	AC12G007980.1	12	Solyc04g074810.3.1	4
AcbHLH55	AC12G007980.1	12	Solyc04g074810.3.1	4
AcbHLH70	AC15G101520.1	15	Solyc02g090950.1.1	2
AcbHLH62	AC14G027510.1	14	Solyc04g078800.3.1	4
AcbHLH62	AC14G027510.1	14	Solyc04g078800.3.1	4
AcbHLH62	AC14G027510.1	14	Solyc04g078800.3.1	4
AcbHLH62	AC14G027510.1	14	Solyc04g078800.3.1	4
AcbHLH06	AC02G053890.1	2	Solyc11g010340.2.1	11
AcbHLH10	AC03G006250.2	3	Solyc04g074810.3.1	4
AcbHLH20	AC05G077570.1	5	Solyc03g097820.2.1	3
AcbHLH12	AC03G032370.1	3	Solyc06g072520.2.1	6
AcbHLH36	AC08G001190.1	8	Solyc10g006510.3.1	10
AcbHLH36	AC08G001190.1	8	Solyc10g006510.3.1	10
AcbHLH29	AC06G106450.1	6	Solyc02g079970.3.1	2
AcbHLH29	AC06G106450.1	6	Solyc02g079970.3.1	2
AcbHLH13	AC04G002580.1	4	Solyc01g107140.2.1	1
AcbHLH41	AC08G052050.1	8	Solyc04g077960.1.1	4
AcbHLH54	AC11G038220.1	11	Solyc07g039570.3.1	7
AcbHLH25	AC06G001460.1	6	Solyc02g087860.3.1	2
AcbHLH09	AC02G137360.1	2	Solyc12g010170.2.1	12
AcbHLH06	AC02G053890.1	2	Solyc07g005400.3.1	7
AcbHLH07	AC02G064410.1	2	Solyc03g007410.3.1	3
AcbHLH75	AC16G018740.1	16	Solyc06g072520.2.1	6
AcbHLH75	AC16G018740.1	16	Solyc06g072520.2.1	6
AcbHLH03	AC02G012550.1	2	Solyc02g090950.1.1	2
AcbHLH03	AC02G012550.1	2	Solyc02g090950.1.1	2
AcbHLH06	AC02G053890.1	2	Solyc04g078800.3.1	4
AcbHLH09	AC02G137360.1	2	Solyc05g011810.3.1	5
AcbHLH20	AC05G077570.1	5	Solyc11g068960.2.1	11
AcbHLH29	AC06G106450.1	6	Solyc01g102300.3.1	1
AcbHLH29	AC06G106450.1	6	Solyc01g102300.3.1	1
AcbHLH61	AC13G085970.1	13	Solyc07g064040.3.1	7
AcbHLH61	AC13G085970.1	13	Solyc07g064040.3.1	7
AcbHLH38	AC08G021920.1	8	Solyc03g114720.3.1	3
AcbHLH40	AC08G050380.1	8	Solyc01g102300.3.1	1
AcbHLH11	AC03G023520.1	3	Solyc10g006640.3.1	10
AcbHLH37	AC08G019270.1	8	Solyc02g079760.3.1	2
AcbHLH42	AC08G127950.2	8	Solyc07g063830.3.1	7
AcbHLH08	AC02G082010.1	2	Solyc09g083220.3.1	9
AcbHLH21	AC05G093500.1	5	Solyc09g065820.3.1	9
AcbHLH28	AC06G090070.1	6	Solyc01g107490.2.1	1
AcbHLH28	AC06G090070.1	6	Solyc01g107490.2.1	1

## Sheet: Areca-Brachypodium distachyon.
Supplementary Table 5 One-to-one orthologous relationships between areca catechu and Brachypodium distachyon.
AcbHLH Gene Name	AcbHLH Gene ID	Chromosome Position	BdbHLH Gene ID	Chromosome Position
AcbHLH22	AC05G095000.1	5	KQK18885	1
AcbHLH22	AC05G095000.1	5	KQK18885	1
AcbHLH22	AC05G095000.1	5	KQK18885	1
AcbHLH22	AC05G095000.1	5	KQK18885	1
AcbHLH17	AC04G094910.1	4	KQK01930	3
AcbHLH17	AC04G094910.1	4	KQK01930	3
AcbHLH17	AC04G094910.1	4	KQK01930	3
AcbHLH16	AC04G025590.1	4	KQK18079	1
AcbHLH16	AC04G025590.1	4	KQK18079	1
AcbHLH16	AC04G025590.1	4	KQK18079	1
AcbHLH02	AC01G072120.1	1	PNT66286	3
AcbHLH02	AC01G072120.1	1	PNT66286	3
AcbHLH01	AC01G071980.3	1	KQK17908	1
AcbHLH01	AC01G071980.3	1	KQK17908	1
AcbHLH59	AC12G043600.1	12	PNT66187	3
AcbHLH03	AC02G012550.1	2	KQK16691	1
AcbHLH03	AC02G012550.1	2	KQK16691	1
AcbHLH05	AC02G052340.1	2	KQK19280	1
AcbHLH07	AC02G064410.1	2	KQK01143	3
AcbHLH10	AC03G006250.2	3	KQJ90251	4
AcbHLH10	AC03G006250.2	3	KQJ90251	4
AcbHLH31	AC07G002440.1	7	KQK12636	1
AcbHLH31	AC07G002440.1	7	KQK12636	1
AcbHLH04	AC02G035020.2	2	KQK20469	1
AcbHLH04	AC02G035020.2	2	KQK20469	1
AcbHLH04	AC02G035020.2	2	KQK20469	1
AcbHLH04	AC02G035020.2	2	KQK20469	1
AcbHLH04	AC02G035020.2	2	KQK20469	1
AcbHLH45	AC10G006150.1	10	KQK14164	1
AcbHLH51	AC10G028730.1	10	PNT62423	4
AcbHLH51	AC10G028730.1	10	PNT62423	4
AcbHLH41	AC08G052050.1	8	KQK21424	1
AcbHLH41	AC08G052050.1	8	KQK21424	1
AcbHLH50	AC10G028260.1	10	KQK23774	1
AcbHLH50	AC10G028260.1	10	KQK23774	1
AcbHLH53	AC11G036580.1	11	KQK12528	1
AcbHLH55	AC12G007980.1	12	KQK23035	1
AcbHLH56	AC12G013090.1	12	KQK13294	1
AcbHLH56	AC12G013090.1	12	KQK13294	1
AcbHLH57	AC12G021250.1	12	KQK13832	1
AcbHLH06	AC02G053890.1	2	KQJ85669	4
AcbHLH06	AC02G053890.1	2	KQJ85669	4
AcbHLH06	AC02G053890.1	2	KQJ85669	4
AcbHLH07	AC02G064410.1	2	KQK23205	1
AcbHLH07	AC02G064410.1	2	KQK23205	1
AcbHLH62	AC14G027510.1	14	KQK23399	1
AcbHLH62	AC14G027510.1	14	KQK23399	1
AcbHLH62	AC14G027510.1	14	KQK23399	1
AcbHLH62	AC14G027510.1	14	KQK23399	1
AcbHLH08	AC02G082010.1	2	KQJ98652	3
AcbHLH08	AC02G082010.1	2	KQJ98652	3
AcbHLH08	AC02G082010.1	2	KQJ98652	3
AcbHLH09	AC02G137360.1	2	KQJ90506	4
AcbHLH09	AC02G137360.1	2	KQJ90506	4
AcbHLH09	AC02G137360.1	2	KQJ90506	4
AcbHLH09	AC02G137360.1	2	KQJ90506	4
AcbHLH10	AC03G006250.2	3	KQJ98671	3
AcbHLH10	AC03G006250.2	3	KQJ98671	3
AcbHLH10	AC03G006250.2	3	KQJ98671	3
AcbHLH10	AC03G006250.2	3	KQJ98671	3
AcbHLH11	AC03G023520.1	3	PNT64740	4
AcbHLH11	AC03G023520.1	3	PNT64740	4
AcbHLH11	AC03G023520.1	3	PNT64740	4
AcbHLH13	AC04G002580.1	4	KQJ98697	3
AcbHLH13	AC04G002580.1	4	KQJ98697	3
AcbHLH13	AC04G002580.1	4	KQJ98697	3
AcbHLH14	AC04G003080.1	4	KQJ90584	4
AcbHLH14	AC04G003080.1	4	KQJ90584	4
AcbHLH15	AC04G023820.1	4	KQJ99241	3
AcbHLH19	AC05G074400.1	5	KQJ91080	4
AcbHLH20	AC05G077570.1	5	KQJ98388	3
AcbHLH20	AC05G077570.1	5	KQJ98388	3
AcbHLH21	AC05G093500.1	5	KQJ90194	4
AcbHLH30	AC06G108790.1	6	KQJ99165	3
AcbHLH30	AC06G108790.1	6	KQJ99165	3
AcbHLH36	AC08G001190.1	8	KQJ90961	4
AcbHLH36	AC08G001190.1	8	KQJ90961	4
AcbHLH28	AC06G090070.1	6	KQK15877	1
AcbHLH29	AC06G106450.1	6	KQK15461	1
AcbHLH29	AC06G106450.1	6	KQK15461	1
AcbHLH37	AC08G019270.1	8	KQK21494	1
AcbHLH37	AC08G019270.1	8	KQK21494	1
AcbHLH39	AC08G022080.1	8	KQK15091	1
AcbHLH39	AC08G022080.1	8	KQK15091	1
AcbHLH41	AC08G052050.1	8	KQK07328	2
AcbHLH44	AC10G004660.1	10	KQK03473	2
AcbHLH44	AC10G004660.1	10	KQK03473	2
AcbHLH60	AC12G100010.1	12	KQK02362	2
AcbHLH59	AC12G043600.1	12	KQK08395	2
AcbHLH67	AC15G011120.1	15	KQK09396	2
AcbHLH54	AC11G038220.1	11	KQK02309	2
AcbHLH54	AC11G038220.1	11	KQK02309	2
AcbHLH56	AC12G013090.1	12	KQK02309	2
AcbHLH56	AC12G013090.1	12	KQK02309	2
AcbHLH51	AC10G028730.1	10	KQJ99071	3
AcbHLH43	AC10G001620.1	10	KQK11326	2
AcbHLH52	AC10G056430.2	10	KQJ94140	3
AcbHLH52	AC10G056430.2	10	KQJ94140	3
AcbHLH25	AC06G001460.1	6	PNT68800	3
AcbHLH27	AC06G088690.1	6	PNT68992	3
AcbHLH27	AC06G088690.1	6	PNT68992	3
AcbHLH31	AC07G002440.1	7	PNT61358	5
AcbHLH31	AC07G002440.1	7	PNT61358	5
AcbHLH16	AC04G025590.1	4	KQK00838	3
AcbHLH18	AC04G102640.1	4	KQJ84300	5
AcbHLH19	AC05G074400.1	5	KQJ87912	4
AcbHLH19	AC05G074400.1	5	KQJ87912	4
AcbHLH19	AC05G074400.1	5	KQJ87912	4
AcbHLH19	AC05G074400.1	5	KQJ87912	4
AcbHLH21	AC05G093500.1	5	KQJ92907	3
AcbHLH21	AC05G093500.1	5	KQJ92907	3
AcbHLH21	AC05G093500.1	5	KQJ92907	3
AcbHLH21	AC05G093500.1	5	KQJ92907	3
AcbHLH32	AC07G019510.1	7	PNT65750	3
AcbHLH32	AC07G019510.1	7	PNT65750	3
AcbHLH33	AC07G047120.1	7	KQK17908	1
AcbHLH33	AC07G047120.1	7	KQK17908	1
AcbHLH33	AC07G047120.1	7	KQK17908	1
AcbHLH35	AC07G081120.2	7	PNT66187	3
AcbHLH36	AC08G001190.1	8	PNT68849	3
AcbHLH36	AC08G001190.1	8	PNT68849	3
AcbHLH59	AC12G043600.1	12	KQK01808	3
AcbHLH65	AC15G001430.1	15	KQK01450	3
AcbHLH66	AC15G002530.1	15	KQJ90635	4
AcbHLH66	AC15G002530.1	15	KQJ90635	4
AcbHLH67	AC15G011120.1	15	PNT76463	1
AcbHLH68	AC15G014940.1	15	KQK01240	3
AcbHLH68	AC15G014940.1	15	KQK01240	3
AcbHLH73	AC16G011090.1	16	KQK03313	2
AcbHLH75	AC16G018740.1	16	KQK03161	2
AcbHLH75	AC16G018740.1	16	KQK03161	2
AcbHLH76	AC16G049950.1	16	KQK02748	2
AcbHLH73	AC16G011090.1	16	KQK03996	2
AcbHLH73	AC16G011090.1	16	KQK03996	2
AcbHLH46	AC10G007620.1	10	KQK07639	2
AcbHLH46	AC10G007620.1	10	KQK07639	2
AcbHLH46	AC10G007620.1	10	KQK07639	2
AcbHLH47	AC10G009940.1	10	KQK11593	2
AcbHLH47	AC10G009940.1	10	KQK11593	2
AcbHLH47	AC10G009940.1	10	KQK11593	2
AcbHLH48	AC10G021150.1	10	KQK11580	2
AcbHLH48	AC10G021150.1	10	KQK11580	2
AcbHLH43	AC10G001620.1	10	KQK18613	1
AcbHLH43	AC10G001620.1	10	KQK18613	1
AcbHLH44	AC10G004660.1	10	KQJ98754	3
AcbHLH44	AC10G004660.1	10	KQJ98754	3
AcbHLH44	AC10G004660.1	10	KQJ98754	3
AcbHLH46	AC10G007620.1	10	KQJ90628	4
AcbHLH49	AC10G022710.1	10	KQJ98764	3
AcbHLH49	AC10G022710.1	10	KQJ98764	3
AcbHLH20	AC05G077570.1	5	KQK01450	3
AcbHLH24	AC05G102880.2	5	KQJ90635	4
AcbHLH24	AC05G102880.2	5	KQJ90635	4
AcbHLH27	AC06G088690.1	6	PNT77804	1
AcbHLH29	AC06G106450.1	6	KQK23035	1
AcbHLH29	AC06G106450.1	6	KQK23035	1
AcbHLH15	AC04G023820.1	4	KQK15461	1
AcbHLH15	AC04G023820.1	4	KQK15461	1
AcbHLH17	AC04G094910.1	4	PNT76463	1
AcbHLH15	AC04G023820.1	4	KQK15461	1
AcbHLH16	AC04G025590.1	4	KQK06982	2
AcbHLH16	AC04G025590.1	4	KQK06982	2
AcbHLH16	AC04G025590.1	4	KQK06982	2
AcbHLH14	AC04G003080.1	4	KQJ85972	4
AcbHLH13	AC04G002580.1	4	KQJ90745	4
AcbHLH13	AC04G002580.1	4	KQJ90745	4
AcbHLH14	AC04G003080.1	4	KQJ98754	3
AcbHLH14	AC04G003080.1	4	KQJ98754	3
AcbHLH11	AC03G023520.1	3	KQJ90628	4
AcbHLH11	AC03G023520.1	3	KQJ90628	4
AcbHLH12	AC03G032370.1	3	KQK00682	3
AcbHLH05	AC02G052340.1	2	PNT61668	5
AcbHLH63	AC14G117520.1	14	KQJ88567	4
AcbHLH63	AC14G117520.1	14	KQJ88567	4
AcbHLH63	AC14G117520.1	14	KQJ88567	4
AcbHLH37	AC08G019270.1	8	PNT62661	4
AcbHLH38	AC08G021920.1	8	KQK08358	2
AcbHLH38	AC08G021920.1	8	KQK08358	2
AcbHLH39	AC08G022080.1	8	KQK21024	1
AcbHLH42	AC08G127950.2	8	KQK12892	1
AcbHLH49	AC10G022710.1	10	KQK20575	1
AcbHLH49	AC10G022710.1	10	KQK20575	1
AcbHLH54	AC11G038220.1	11	KQK12636	1
AcbHLH41	AC08G052050.1	8	KQK20364	1
AcbHLH41	AC08G052050.1	8	KQK20364	1
AcbHLH41	AC08G052050.1	8	KQK20364	1
AcbHLH51	AC10G028730.1	10	PNT77804	1
AcbHLH24	AC05G102880.2	5	PNT77804	1
AcbHLH25	AC06G001460.1	6	KQJ96187	3
AcbHLH26	AC06G080700.1	6	KQJ97770	3
AcbHLH28	AC06G090070.1	6	KQK22480	1
AcbHLH28	AC06G090070.1	6	KQK22480	1
AcbHLH34	AC07G066740.1	7	PNT74200	1
