# Supplementary material for: Comprehensive Genome-Wide Identification and Expression Profiling of bHLH Transcription Factors in Areca catechu Under Abiotic Stress
Source: Int J Mol Sci. 2024 Dec 1;25(23):12936. doi: 10.3390/ijms252312936 (PMC11640848; doi:10.3390/ijms252312936)
Supplement: Supplementary file 1 [file ijms-25-12936-s001.zip › supplimentory/table S6 .xlsx]

## Sheet: Areca  Arabidopsis thaliana
Chr	Table S6 Synteny Analysis of AcbHLH Genes with Arabidopsis thaliana
Chr1	GeneID		Chr	GeneID
Chr1	AT1G01260.1	==	HIC15	AC15G011120.1
Chr1	AT1G02340.1	==	HIC16	AC16G018740.1
Chr1	AT1G03040.3	==	HIC4	AC04G094910.1
Chr1	AT1G05710.10	==	HIC5	AC05G074400.1
Chr1	AT1G05805.1	==	HIC8	AC08G001190.1
Chr1	AT1G06170.1	==	HIC8	AC08G052050.1
Chr2	AT1G09250.1	==	HIC8	AC08G050380.1
Chr2	T1G09530.1	==	HIC10	AC10G021150.1
Chr2	AT1G10120.1	==	HIC10	AC10G009940.1
Chr2	AT1G10610.1	==	HIC16	AC16G003610.1
Chr2	AT1G12540.1	==	HIC4	AC04G094910.1
Chr3	AT1G12860.1	==	HIC8	AC08G019270.1
Chr3	AT1G18400.1	==	HIC6	AC06G088690.1
Chr3	AT1G22380.1	==	HIC7	AC07G002440.1
Chr3	AT1G22490.2	==	HIC1	AC05G095000.1
Chr4	T1G25310.1	==	HIC7	AC07G019510.1
Chr4	T1G25330.1	==	HIC1	AC01G072120.1
Chr4	AT1G26260.1	==	HIC10	AC10G004660.1
Chr4	T1G27660.1	==	HIC10	AC10G001620.1
Chr4	AT1G27740.1	==	HIC12	AC12G013090.1
Chr4	AT1G29950.1	==	HIC12	AC12G007980.1
Chr4	AT1G30670.1	==	HIC14	AC14G117520.1
Chr4	AT1G31050.6	==	HIC16	AC16G018740.1
Chr4	AT1G32640.1	==	HIC16	AC16G003610.1
Chr4	AT1G35460.1	==	HIC2	AC02G137360.1
Chr4	AT1G51070.2	==	HIC4	AC04G102640.1
Chr4	AT1G51140.1	==	HIC6	AC06G001460.1
Chr5	AT1G59640.2	==	HIC8	AC08G019270.1
Chr5	AT1G61660.1	==	HIC	AC01G072120.1
Chr5	AT1G62975.1	==	HIC10	AC10G004660.1
Chr5	AT1G63650.1	==	HIC10	AC10G001620.1
Chr5	AT1G64625.1	==	HIC12	AC12G013090.1
Chr5	AT1G66470.1	==	HIC14	AC14G027510.1
Chr5	AT1G68240.1	==	HIC15	AC15G011120.1
Chr5	AT1G68810.1	==	HIC16	AC16G018740.1
Chr5	AT1G68920.1	==	HIC2	AC02G053890.1
Chr5	AT1G69010.1	==	HIC2	AC02G052340.1
Chr5	AT1G71200.4	==	HIC2	AC02G064410.1
Chr5	AT1G72210.1	==	HIC4	AC04G023820.1
Chr5	AT1G73830.1	==	HIC4	AC04G094910.1
Chr5	AT1G74500.1	==	HIC5	AC05G074400.1
Chr5	AT2G14760.3	==	HIC5	AC05G093500.1
Chr5	AT2G16910.1	==	HIC6	AC06G001460.1
	AT2G18300.3	==	HIC8	AC08G019270.1

## Sheet: areca Solanum lycopersicum L
Chr	Table S6 Synteny Analysis of AcbHLH Genes with S. lycopersicum
Chr1	GeneID		Chr	GeneID
Chr1	transcript:Solyc01g096050.3.1	══	HIC1	AC01G071980.3
Chr1	transcript:Solyc01g096370.3.1	══	HIC1	AC01G072120.1
Chr10	transcript:Solyc01g090790.3.1	══	HIC1	AC02G012550.1
Chr10	transcript:Solyc10g006510.3.1	══	HIC1	AC02G035020.2
Chr10	transcript:Solyc10g006640.3.1	══	HIC1	AC02G052340.1
Chr2	transcript:Solyc10g018510.2.1	══	HIC2	AC02G053890.1
Chr2	transcript:Solyc02g091440.2.1	══	HIC4	AC02G064410.1
Chr2	transcript:Solyc02g076920.3.1	══	HIC2	AC02G082010.1
Chr2	transcript:Solyc02g078130.3.1	══	HIC2	AC02G137360.1
Chr2	transcript:Solyc02g079760.3.1	══	HIC2	AC03G006250.2
Chr3	transcript:Solyc02g079970.3.1	══	HIC2	AC03G023520.1
Chr5	transcript:Solyc03g114720.3.1	══	HIC4	AC03G032370.1
Chr5	transcript:Solyc05g050560.1.1	══	HIC9	AC04G002580.1
Chr6	transcript:Solyc05g011810.3.1	══	HIC2	AC04G003080.1
Chr7	transcript:Solyc06g065040.3.1	══	HIC4	AC04G023820.1
Chr7	transcript:Solyc07g006310.1.1	══	HIC4	AC04G025590.1
Chr7	transcript:Solyc07g063830.3.1	══	HIC7	AC04G094910.1
Chr7	transcript:Solyc07g064040.3.1	══	HIC7	AC04G102640.1
Chr8	transcript:Solyc07g020960.3.1	══	HIC9	AC05G074400.1
Chr8	transcript:Solyc08g081140.3.1	══	HIC3	AC05G077570.1
Chr8	transcript:Solyc08g083170.1.1	══	HIC3	AC05G093500.1
Chr10	transcript:Solyc08g008600.3.1	══	HIC7	AC05G095000.1
Chr12	transcript:Solyc10g006640.3.1	══	HIC5	AC05G096940.1
Chr2	transcript:Solyc12g008930.2.1	══	HIC4	AC05G102880.2
Chr2	transcript:Solyc02g076920.3.1	══	HIC2	AC06G001460.1
Chr2	transcript:Solyc02g078130.3.1	══	HIC9	AC06G080700.1
Chr4	transcript:Solyc02g079760.3.1	══	HIC9	AC06G088690.1
Chr4	transcript:Solyc06g066580.3.1	══	HIC2	AC06G090070.1
Chr7	transcript:Solyc07g039570.3.1	══	HIC2	AC06G106450.1
Chr1	transcript:Solyc07g020960.3.1	══	HIC1	AC06G108790.1
Chr11	transcript:Solyc01g105700.3.1	══	HIC1	AC07G002440.1
Chr12	transcript:Solyc11g010340.2.1	══	HIC4	AC07G019510.1
Chr3	transcript:Solyc12g087890.2.1	══	HIC13	AC07G047120.1
Chr4	transcript:Solyc03g095980.3.1	══	HIC7	AC07G066740.1
Chr4	transcript:Solyc04g074810.3.1	══	HIC1	AC07G081120.2
Chr4	transcript:Solyc04g076030.2.1	══	HIC1	AC08G001190.1
Chr1	transcript:Solyc04g077480.3.1	══	HIC1	AC08G019270.1
Chr6	transcript:Solyc05g052850.3.1	══	HIC2	AC08G021920.1
Chr2	transcript:Solyc06g051260.3.1	══	HIC13	AC08G022080.1
Chr3	transcript:Solyc02g091440.2.1	══	HIC9	AC08G050380.1
Chr3	transcript:Solyc03g095980.3.1	══	HIC9	AC08G052050.1
Chr5	transcript:Solyc03g114720.3.1	══	HIC9	AC08G127950.2
Chr6	transcript:Solyc05g011810.3.1	══	HIC9	AC10G001620.1
Chr1	transcript:Solyc06g051260.3.1	══	HIC1	AC10G004660.1
Chr1	transcript:Solyc01g102300.3.1	══	HIC9	AC10G006150.1
Chr1	transcript:Solyc01g086870.3.1	══	HIC9	AC10G007620.1
Chr10	transcript:Solyc01g098720.3.1	══	HIC9	AC10G009940.1
Chr10	transcript:Solyc10g006510.3.1	══	HIC10	AC10G021150.1
Chr11	transcript:Solyc10g006640.3.1	══	HIC3	AC10G022710.1
Chr2	transcript:Solyc11g056650.2.1	══	HIC11	AC10G028260.1
Chr3	transcript:Solyc02g079760.3.1	══	HIC2	AC10G028730.1
Chr7	transcript:Solyc03g007410.3.1	══	HIC9	AC10G056430.2
Chr7	transcript:Solyc07g063830.3.1	══	HIC1	AC11G036580.1
Chr9	transcript:Solyc07g064040.3.1	══	HIC3	AC11G038220.1
Chr1	transcript:Solyc09g083220.3.1	══	HIC3	AC12G007980.1
Chr1	transcript:Solyc01g111130.3.1	══	HIC1	AC12G013090.1
Chr2	transcript:Solyc01g010135.1.1	══	HIC1	AC12G021250.1
Chr1	transcript:Solyc02g091800.3.1	══	HIC2	AC12G031630.1
Chr9	transcript:Solyc03g097820.2.1	══	HIC3	AC12G043600.1
	transcript:Solyc09g083220.3.1	══	HIC4	AC10G028730.1

## Sheet: Areca, rice
Table S6 Synteny Analysis of AcbHLH Genes with Rice
Chr	GeneID		Chr	GeneID
Chr2	BGIOSGA005623-TA	══	HIC10	AC01G071980.3
Chr6	BGIOSGA022576-TA	══	HIC10	AC01G072120.1
Chr2	BGIOSGA006748-TA	══	HIC10	AC02G012550.1
Chr6	BGIOSGA023024-TA	══	HIC10	AC02G035020.2
Chr2	BGIOSGA006856-TA	══	HIC10	AC02G052340.1
Chr6	BGIOSGA023114-TA	══	HIC10	AC02G053890.1
Chr6	BGIOSGA023624-TA	══	HIC10	AC02G064410.1
Chr2	BGIOSGA009202-TA	══	HIC10	AC02G082010.1
Chr6	BGIOSGA021777-TA	══	HIC10	AC02G137360.1
Chr9	BGIOSGA029759-TA	══	HIC10	AC03G006250.2
Chr3	BGIOSGA009622-TA	══	HIC1	AC03G023520.1
Chr7	BGIOSGA024674-TA	══	HIC1	AC03G032370.1
Chr12	BGIOSGA035917-TA	══	HIC1	AC04G002580.1
Chr3	BGIOSGA010239-TA	══	HIC1	AC04G003080.1
Chr10	BGIOSGA031474-TA	══	HIC1	AC04G023820.1
Chr3	BGIOSGA011499-TA	══	HIC1	AC04G025590.1
Chr6	BGIOSGA023624-TA	══	HIC1	AC04G094910.1
Chr3	BGIOSGA013800-TA	══	HIC1	AC04G102640.1
Chr3	BGIOSGA011251-TA	══	HIC1	AC05G074400.1
Chr3	BGIOSGA013618-TA	══	HIC1	AC05G077570.1
Chr3	BGIOSGA013533-TA	══	HIC1	AC05G093500.1
Chr12	BGIOSGA037855-TA	══	HIC1	AC05G095000.1
Chr3	BGIOSGA013293-TA	══	HIC1	AC05G096940.1
Chr10	BGIOSGA031957-TA	══	HIC1	AC05G102880.2
Chr3	BGIOSGA011363-TA	══	HIC1	AC06G001460.1
Chr10	BGIOSGA032814-TA	══	HIC1	AC06G080700.1
Chr3	BGIOSGA012015-TA	══	HIC1	AC06G088690.1
Chr9	BGIOSGA030936-TA	══	HIC1	AC06G090070.1
Chr10	BGIOSGA031957-TA	══	HIC1	AC06G106450.1
Chr3	BGIOSGA011954-TA	══	HIC1	AC06G108790.1
Chr8	BGIOSGA026828-TA	══	HIC2	AC07G002440.1
Chr9	BGIOSGA030896-TA	══	HIC2	AC07G019510.1
Chr8	BGIOSGA028855-TA	══	HIC2	AC07G047120.1
Chr9	BGIOSGA030928-TA	══	HIC2	AC07G066740.1
Chr9	BGIOSGA030936-TA	══	HIC2	AC07G081120.2
Chr8	BGIOSGA026551-TA	══	HIC2	AC08G001190.1
Chr9	BGIOSGA029426-TA	══	HIC2	AC08G019270.1
Chr8	BGIOSGA026937-TA	══	HIC2	AC08G021920.1
Chr9	BGIOSGA029777-TA	══	HIC2	AC08G022080.1
Chr8	BGIOSGA026577-TA	══	HIC2	AC08G050380.1
Chr9	BGIOSGA029460-TA	══	HIC2	AC08G052050.1
Chr7	BGIOSGA024146-TA	══	HIC2	AC08G127950.2
Chr7	BGIOSGA023988-TA	══	HIC2	AC10G001620.1
Chr3	BGIOSGA012750-TA	══	HIC2	AC10G004660.1
Chr7	BGIOSGA023869-TA	══	HIC2	AC10G006150.1
Chr1	BGIOSGA002833-TA	══	HIC3	AC10G007620.1
Chr5	BGIOSGA019238-TA	══	HIC3	AC10G009940.1
Chr1	BGIOSGA003814-TA	══	HIC3	AC10G021150.1
Chr1	BGIOSGA004292-TA	══	HIC3	AC10G022710.1
Chr1	BGIOSGA004540-TA	══	HIC3	AC10G028260.1
Chr1	BGIOSGA002617-TA	══	HIC3	AC10G028730.1
Chr1	BGIOSGA000262-TA	══	HIC3	AC10G056430.2
Chr1	BGIOSGA000206-TA	══	HIC3	AC11G036580.1
Chr2	BGIOSGA006833-TA	══	HIC4	AC11G038220.1
Chr2	BGIOSGA008398-TA	══	HIC4	AC12G007980.1
Chr4	BGIOSGA016427-TA	══	HIC4	AC12G013090.1
Chr2	BGIOSGA008576-TA	══	HIC4	AC12G021250.1
Chr4	BGIOSGA016651-TA	══	HIC4	AC12G031630.1
Chr2	BGIOSGA005623-TA	══	HIC4	AC12G043600.1
Chr6	BGIOSGA022576-TA	══	HIC4	AC12G100010.1
Chr2	BGIOSGA005771-TA	══	HIC4	AC13G085970.1
Chr4	BGIOSGA014424-TA	══	HIC4	AC14G027510.1
Chr2	BGIOSGA009202-TA	══	HIC4	AC14G117520.1
Chr6	BGIOSGA021777-TA	══	HIC4	AC14G118930.1
Chr2	BGIOSGA006748-TA	══	HIC4	AC15G001430.1
Chr6	BGIOSGA023024-TA	══	HIC4	AC15G002530.1
Chr2	BGIOSGA008903-TA	══	HIC4	AC15G011120.1
Chr2	BGIOSGA008846-TA	══	HIC4	AC15G014940.1
Chr4	BGIOSGA017025-TA	══	HIC4	AC15G025250.1
Chr2	BGIOSGA008794-TA	══	HIC4	AC15G101520.1
Chr2	BGIOSGA005863-TA	══	HIC4	AC15G105020.2
Chr4	BGIOSGA014536-TA	══	HIC4	AC16G003610.1
Chr1	BGIOSGA004859-TA	══	HIC5	AC16G011090.1
Chr11	BGIOSGA034846-TA	══	HIC5	AC16G016220.1
Chr12	BGIOSGA037034-TA	══	HIC5	AC16G018740.1
Chr11	BGIOSGA035358-TA	══	HIC5	AC16G049950.1
Chr4	BGIOSGA017139-TA	══	HIC6	AC05G074400.1
Chr4	BGIOSGA017200-TA	══	HIC6	AC05G077570.1
Chr8	BGIOSGA027551-TA	══	HIC6	AC05G093500.1
Chr4	BGIOSGA014246-TA	══	HIC6	AC05G095000.1
Chr8	BGIOSGA028855-TA	══	HIC7	AC05G096940.1
Chr9	BGIOSGA030928-TA	══	HIC7	AC05G102880.2
Chr8	BGIOSGA026577-TA	══	HIC7	AC06G001460.1
Chr9	BGIOSGA029460-TA	══	HIC7	AC06G080700.1
Chr8	BGIOSGA027780-TA	══	HIC7	AC06G088690.1
Chr8	BGIOSGA026937-TA	══	HIC7	AC06G090070.1
Chr9	BGIOSGA029777-TA	══	HIC7	AC06G106450.1
Chr8	BGIOSGA026828-TA	══	HIC7	AC06G108790.1
Chr9	BGIOSGA030896-TA	══	HIC7	AC07G002440.1
Chr1	BGIOSGA000262-TA	══	HIC7	AC07G019510.1
Chr8	BGIOSGA029027-TA	══	HIC7	AC07G047120.1
Chr9	BGIOSGA029497-TA	══	HIC7	AC07G066740.1
Chr2	BGIOSGA005697-TA	══	HIC7	AC07G081120.2
Chr8	BGIOSGA028888-TA	══	HIC7	AC08G001190.1
Chr9	BGIOSGA030958-TA	══	HIC7	AC13G085970.1
Chr11	BGIOSGA034846-TA	══	HIC8	AC14G027510.1
Chr12	BGIOSGA037034-TA	══	HIC8	AC14G117520.1
Chr12	BGIOSGA035917-TA	══	HIC8	AC14G118930.1
Chr3	BGIOSGA010239-TA	══	HIC8	AC15G001430.1
Chr5	BGIOSGA019971-TA	══	HIC9	AC15G002530.1
Chr6	BGIOSGA021743-TA	══	HIC10	AC15G011120.1
Chr1	BGIOSGA001870-TA	══	HIC9	AC15G014940.1
Chr5	BGIOSGA019157-TA	══	HIC9	AC15G025250.1
Chr5	BGIOSGA019238-TA	══	HIC9	AC15G101520.1
Chr1	BGIOSGA002940-TA	══	HIC9	AC15G105020.2
Chr5	BGIOSGA017471-TA	══	HIC9	AC16G003610.1
Chr5	BGIOSGA020491-TA	══	HIC9	AC16G011090.1
Chr12	BGIOSGA037731-TA	══	HIC8	AC16G016220.1
Chr12	BGIOSGA037775-TA	══	HIC8	AC16G018740.1
Chr3	BGIOSGA013197-TA	══	HIC8	AC16G049950.1
Chr12	BGIOSGA037855-TA	══	HIC8	AC05G074400.1
Chr3	BGIOSGA013293-TA	══	HIC8	AC05G077570.1
Chr8	BGIOSGA027691-TA	══	HIC7	AC05G093500.1
Chr4	BGIOSGA017200-TA	══	HIC7	AC05G095000.1
Chr8	BGIOSGA027551-TA	══	HIC7	AC05G096940.1
Chr8	BGIOSGA026551-TA	══	HIC7	AC05G102880.2
Chr9	BGIOSGA029426-TA	══	HIC7	AC03G032370.1
Chr4	BGIOSGA016251-TA	══	HIC6	AC04G002580.1
Chr2	BGIOSGA008398-TA	══	HIC6	AC04G003080.1
Chr4	BGIOSGA016426-TA	══	HIC6	AC04G023820.1
Chr1	BGIOSGA004992-TA	══	HIC6	AC04G025590.1
Chr4	BGIOSGA016651-TA	══	HIC6	AC04G094910.1
Chr4	BGIOSGA014810-TA	══	HIC6	AC04G102640.1
Chr2	BGIOSGA008846-TA	══	HIC6	AC05G074400.1
Chr4	BGIOSGA017025-TA	══	HIC6	AC05G077570.1
Chr11	BGIOSGA035534-TA	══	HIC5	AC05G093500.1
Chr2	BGIOSGA007247-TA	══	HIC4	AC05G095000.1
Chr2	BGIOSGA007229-TA	══	HIC4	AC05G096940.1
Chr2	BGIOSGA006856-TA	══	HIC4	AC05G102880.2
Chr6	BGIOSGA023114-TA	══	HIC4	AC06G001460.1
Chr2	BGIOSGA006236-TA	══	HIC4	AC06G080700.1
Chr2	BGIOSGA005582-TA	══	HIC4	AC06G088690.1
Chr2	BGIOSGA005697-TA	══	HIC4	AC06G090070.1
Chr9	BGIOSGA030958-TA	══	HIC4	AC06G106450.1
Chr2	BGIOSGA005408-TA	══	HIC4	AC06G108790.1
Chr1	BGIOSGA003013-TA	══	HIC3	AC07G002440.1
Chr1	BGIOSGA002940-TA	══	HIC3	AC07G019510.1
Chr1	BGIOSGA002600-TA	══	HIC3	AC07G047120.1
Chr1	BGIOSGA001870-TA	══	HIC3	AC01G071980.3
Chr5	BGIOSGA019157-TA	══	HIC3	AC01G072120.1
Chr1	BGIOSGA001850-TA	══	HIC3	AC02G012550.1
Chr1	BGIOSGA000939-TA	══	HIC3	AC02G035020.2
Chr5	BGIOSGA020285-TA	══	HIC3	AC02G052340.1
Chr1	BGIOSGA000686-TA	══	HIC3	AC02G053890.1
Chr4	BGIOSGA017200-TA	══	HIC3	AC02G064410.1
Chr5	BGIOSGA020126-TA	══	HIC3	AC02G082010.1
Chr1	BGIOSGA004992-TA	══	HIC3	AC02G137360.1
Chr1	BGIOSGA000097-TA	══	HIC3	AC03G006250.2
Chr8	BGIOSGA028884-TA	══	HIC2	AC03G023520.1
Chr9	BGIOSGA030954-TA	══	HIC2	AC03G032370.1
Chr2	BGIOSGA005697-TA	══	HIC2	AC04G002580.1
Chr8	BGIOSGA028888-TA	══	HIC2	AC04G003080.1
Chr9	BGIOSGA030958-TA	══	HIC2	AC04G023820.1
Chr8	BGIOSGA028963-TA	══	HIC2	AC04G025590.1
Chr9	BGIOSGA031008-TA	══	HIC2	AC04G094910.1
Chr3	BGIOSGA013729-TA	══	HIC1	AC14G118930.1
Chr7	BGIOSGA025266-TA	══	HIC1	AC15G001430.1
Chr3	BGIOSGA013672-TA	══	HIC1	AC15G002530.1
Chr7	BGIOSGA025137-TA	══	HIC1	AC15G011120.1
Chr3	BGIOSGA013600-TA	══	HIC1	AC15G014940.1
Chr3	BGIOSGA013493-TA	══	HIC1	AC15G025250.1
Chr10	BGIOSGA033493-TA	══	HIC1	AC15G101520.1
Chr3	BGIOSGA012750-TA	══	HIC1	AC15G105020.2
Chr7	BGIOSGA023869-TA	══	HIC1	AC16G003610.1
Chr10	BGIOSGA032415-TA	══	HIC1	AC16G011090.1
Chr3	BGIOSGA011179-TA	══	HIC1	AC16G016220.1
Chr3	BGIOSGA011251-TA	══	HIC1	AC16G018740.1
Chr2	BGIOSGA005408-TA	══	HIC10	AC16G049950.1
Chr6	BGIOSGA022375-TA	══	HIC10	AC05G074400.1
Chr6	BGIOSGA020891-TA	══	HIC10	AC06G080700.1
Chr1	BGIOSGA002074-TA	══	HIC9	AC06G088690.1
Chr5	BGIOSGA018542-TA	══	HIC9	AC06G090070.1
Chr1	BGIOSGA000686-TA	══	HIC9	AC06G106450.1
Chr5	BGIOSGA020126-TA	══	HIC9	AC06G108790.1
Chr1	BGIOSGA000939-TA	══	HIC9	AC07G002440.1
Chr5	BGIOSGA020285-TA	══	HIC9	AC07G019510.1
Chr8	BGIOSGA028963-TA	══	HIC7	AC07G047120.1
Chr9	BGIOSGA031008-TA	══	HIC7	AC01G071980.3
Chr8	BGIOSGA028884-TA	══	HIC7	AC01G072120.1
Chr9	BGIOSGA030954-TA	══	HIC7	AC02G012550.1
Chr4	BGIOSGA014567-TA	══	HIC6	AC02G035020.2
Chr2	BGIOSGA005863-TA	══	HIC6	AC02G052340.1
Chr4	BGIOSGA014536-TA	══	HIC6	AC02G053890.1
Chr11	BGIOSGA035596-TA	══	HIC5	AC02G064410.1
Chr1	BGIOSGA001389-TA	══	HIC3	AC02G082010.1
Chr1	BGIOSGA000939-TA	══	HIC3	AC02G137360.1
Chr3	BGIOSGA013672-TA	══	HIC2	AC03G006250.2
Chr7	BGIOSGA025137-TA	══	HIC2	AC03G023520.1
Chr3	BGIOSGA009623-TA	══	HIC2	AC03G032370.1
Chr7	BGIOSGA024675-TA	══	HIC2	AC04G002580.1
Chr7	BGIOSGA025388-TA	══	HIC2	AC04G003080.1
Chr6	BGIOSGA021777-TA	══	HIC2	AC04G023820.1
Chr9	BGIOSGA029759-TA	══	HIC2	AC04G025590.1
Chr8	BGIOSGA029027-TA	══	HIC2	AC04G094910.1
Chr9	BGIOSGA029497-TA	══	HIC2	AC14G118930.1
Chr7	BGIOSGA025912-TA	══	HIC2	AC15G001430.1
Chr3	BGIOSGA010315-TA	══	HIC1	AC15G002530.1
Chr12	BGIOSGA037775-TA	══	HIC1	AC15G011120.1
Chr3	BGIOSGA013197-TA	══	HIC1	AC15G014940.1
Chr3	BGIOSGA013672-TA	══	HIC1	AC15G025250.1
Chr10	BGIOSGA032814-TA	══	HIC1	AC15G101520.1
Chr10	BGIOSGA032415-TA	══	HIC1	AC15G105020.2
Chr3	BGIOSGA011179-TA	══	HIC1	AC05G102880.2
Chr10	BGIOSGA031426-TA	══	HIC1	AC03G032370.1
Chr3	BGIOSGA012265-TA	══	HIC1	AC04G002580.1
Chr3	BGIOSGA011172-TA	══	HIC1	AC04G003080.1
Chr3	BGIOSGA011363-TA	══	HIC1	AC04G023820.1

## Sheet: Areca maize
Table S6 Synteny Analysis of AcbHLH Genes with Maize
Chr	GeneID		Chr	GeneID
Chr4	Zm00001d052254_T001	══	HIC10	AC06G106450.1
Chr5	Zm00001d018056_T001	══	HIC10	AC06G108790.1
Chr9	Zm00001d044839_T001	══	HIC10	AC07G002440.1
Chr4	Zm00001d053391_T001	══	HIC10	AC07G019510.1
Chr5	Zm00001d016095_T001	══	HIC10	AC07G047120.1
Chr9	Zm00001d046096_T001	══	HIC10	AC01G071980.3
Chr5	Zm00001d016354_T001	══	HIC10	AC01G072120.1
Chr9	Zm00001d046346_T001	══	HIC10	AC02G012550.1
Chr6	Zm00001d036382_T001	══	HIC10	AC02G035020.2
Chr2	Zm00001d005750_T002	══	HIC10	AC02G052340.1
Chr4	Zm00001d052038_T001	══	HIC10	AC02G053890.1
Chr5	Zm00001d018374_T001	══	HIC10	AC02G064410.1
Chr7	Zm00001d020490_T001	══	HIC10	AC02G082010.1
Chr9	Zm00001d045107_T001	══	HIC1	AC02G137360.1
Chr1	Zm00001d034503_T001	══	HIC1	AC03G006250.2
Chr2	Zm00001d007768_T001	══	HIC1	AC03G023520.1
Chr3	Zm00001d041351_T001	══	HIC1	AC03G032370.1
Chr1	Zm00001d029402_T001	══	HIC1	AC04G002580.1
Chr1	Zm00001d027546_T001	══	HIC1	AC04G003080.1
Chr1	Zm00001d034596_T001	══	HIC1	AC04G023820.1
Chr1	Zm00001d033957_T002	══	HIC1	AC04G025590.1
Chr1	Zm00001d033407_T001	══	HIC1	AC04G094910.1
Chr1	Zm00001d027855_T001	══	HIC1	AC14G118930.1
Chr1	Zm00001d027987_T001	══	HIC1	AC15G001430.1
Chr9	Zm00001d048229_T001	══	HIC1	AC15G002530.1
Chr1	Zm00001d027859_T001	══	HIC1	AC15G011120.1
Chr9	Zm00001d048309_T001	══	HIC2	AC15G014940.1
Chr1	Zm00001d031781_T001	══	HIC2	AC15G025250.1
Chr2	Zm00001d005841_T001	══	HIC2	AC15G101520.1
Chr4	Zm00001d050016_T001	══	HIC2	AC15G105020.2
Chr7	Zm00001d020705_T001	══	HIC2	AC16G003610.1
Chr1	Zm00001d031818_T001	══	HIC2	AC16G011090.1
Chr2	Zm00001d005919_T001	══	HIC2	AC16G016220.1
Chr7	Zm00001d020763_T001	══	HIC2	AC16G018740.1
Chr2	Zm00001d005939_T001	══	HIC2	AC16G049950.1
Chr7	Zm00001d020790_T001	══	HIC2	AC05G074400.1
Chr1	Zm00001d031717_T001	══	HIC2	AC06G080700.1
Chr2	Zm00001d006150_T001	══	HIC2	AC06G088690.1
Chr7	Zm00001d021164_T001	══	HIC2	AC06G090070.1
Chr1	Zm00001d032213_T001	══	HIC2	AC06G106450.1
Chr2	Zm00001d005740_T001	══	HIC2	AC06G108790.1
Chr4	Zm00001d050394_T001	══	HIC2	AC07G002440.1
Chr1	Zm00001d031665_T001	══	HIC2	AC07G019510.1
Chr2	Zm00001d006110_T002	══	HIC2	AC07G047120.1
Chr4	Zm00001d049870_T001	══	HIC2	AC01G071980.3
Chr7	Zm00001d021086_T001	══	HIC2	AC01G072120.1
Chr2	Zm00001d006733_T001	══	HIC2	AC02G012550.1
Chr7	Zm00001d021988_T001	══	HIC2	AC02G035020.2
Chr1	Zm00001d029339_T001	══	HIC2	AC02G052340.1
Chr7	Zm00001d022225_T001	══	HIC3	AC02G053890.1
Chr3	Zm00001d039271_T001	══	HIC3	AC02G064410.1
Chr8	Zm00001d009013_T001	══	HIC3	AC02G082010.1
Chr3	Zm00001d039764_T001	══	HIC3	AC02G137360.1
Chr6	Zm00001d037528_T001	══	HIC3	AC03G006250.2
Chr8	Zm00001d008444_T001	══	HIC3	AC03G023520.1
Chr3	Zm00001d044272_T001	══	HIC3	AC03G032370.1
Chr8	Zm00001d011212_T001	══	HIC3	AC04G002580.1
Chr3	Zm00001d043706_T001	══	HIC3	AC04G003080.1
Chr8	Zm00001d012642_T001	══	HIC3	AC04G023820.1
Chr3	Zm00001d040148_T001	══	HIC3	AC04G025590.1
Chr3	Zm00001d044216_T002	══	HIC3	AC04G094910.1
Chr3	Zm00001d042373_T002	══	HIC3	AC14G118930.1
Chr8	Zm00001d012067_T001	══	HIC3	AC15G001430.1
Chr3	Zm00001d042263_T001	══	HIC4	AC15G002530.1
Chr5	Zm00001d016257_T001	══	HIC4	AC15G011120.1
Chr2	Zm00001d003677_T003	══	HIC4	AC15G014940.1
Chr5	Zm00001d017138_T001	══	HIC4	AC15G025250.1
Chr4	Zm00001d052254_T001	══	HIC4	AC15G101520.1
Chr5	Zm00001d018056_T001	══	HIC4	AC15G105020.2
Chr9	Zm00001d044839_T001	══	HIC4	AC05G102880.2
Chr4	Zm00001d051569_T001	══	HIC4	AC03G032370.1
Chr5	Zm00001d017778_T001	══	HIC4	AC04G002580.1
Chr5	Zm00001d017724_T001	══	HIC4	AC04G003080.1
Chr4	Zm00001d052038_T001	══	HIC4	AC04G023820.1
Chr5	Zm00001d018374_T001	══	HIC4	AC06G106450.1
Chr9	Zm00001d045107_T001	══	HIC4	AC06G108790.1
Chr4	Zm00001d053391_T001	══	HIC4	AC07G002440.1
Chr5	Zm00001d016095_T001	══	HIC4	AC07G019510.1
Chr9	Zm00001d046096_T001	══	HIC4	AC07G047120.1
Chr5	Zm00001d017804_T001	══	HIC4	AC01G071980.3
Chr10	Zm00001d026046_T001	══	HIC4	AC01G072120.1
Chr4	Zm00001d051509_T001	══	HIC4	AC02G012550.1
Chr5	Zm00001d017677_T001	══	HIC4	AC02G035020.2
Chr10	Zm00001d026097_T005	══	HIC4	AC02G052340.1
Chr5	Zm00001d017573_T003	══	HIC4	AC02G053890.1
Chr10	Zm00001d026120_T001	══	HIC4	AC02G064410.1
Chr5	Zm00001d017559_T001	══	HIC5	AC02G082010.1
Chr10	Zm00001d023479_T001	══	HIC5	AC02G137360.1
Chr2	Zm00001d004868_T001	══	HIC5	AC03G006250.2
Chr3	Zm00001d041926_T001	══	HIC5	AC03G023520.1
Chr4	Zm00001d053150_T007	══	HIC5	AC03G032370.1
Chr2	Zm00001d007382_T001	══	HIC5	AC04G002580.1
Chr4	Zm00001d049294_T001	══	HIC6	AC04G003080.1
Chr10	Zm00001d025462_T001	══	HIC6	AC04G023820.1
Chr2	Zm00001d003604_T001	══	HIC6	AC04G025590.1
Chr10	Zm00001d026317_T002	══	HIC6	AC04G094910.1
Chr2	Zm00001d002288_T002	══	HIC6	AC14G118930.1
Chr10	Zm00001d026379_T001	══	HIC6	AC15G001430.1
Chr2	Zm00001d002200_T001	══	HIC6	AC15G002530.1
Chr2	Zm00001d002121_T001	══	HIC7	AC15G011120.1
Chr1	Zm00001d031818_T001	══	HIC7	AC15G014940.1
Chr2	Zm00001d005919_T001	══	HIC7	AC15G025250.1
Chr7	Zm00001d020763_T001	══	HIC7	AC15G101520.1
Chr1	Zm00001d031665_T001	══	HIC7	AC15G105020.2
Chr2	Zm00001d006110_T002	══	HIC7	AC16G003610.1
Chr4	Zm00001d049870_T001	══	HIC7	AC16G011090.1
Chr7	Zm00001d021086_T001	══	HIC7	AC16G016220.1
Chr4	Zm00001d049721_T001	══	HIC7	AC16G018740.1
Chr6	Zm00001d035027_T001	══	HIC7	AC16G049950.1
Chr6	Zm00001d035154_T001	══	HIC7	AC05G074400.1
Chr10	Zm00001d024522_T001	══	HIC7	AC06G080700.1
Chr1	Zm00001d032213_T001	══	HIC7	AC06G088690.1
Chr4	Zm00001d050394_T001	══	HIC7	AC06G090070.1
Chr1	Zm00001d031781_T001	══	HIC7	AC06G106450.1
Chr2	Zm00001d005841_T001	══	HIC7	AC06G108790.1
Chr4	Zm00001d050016_T001	══	HIC7	AC07G002440.1
Chr7	Zm00001d020705_T001	══	HIC7	AC07G019510.1
Chr1	Zm00001d031561_T002	══	HIC7	AC07G047120.1
Chr2	Zm00001d006065_T002	══	HIC7	AC01G071980.3
Chr3	Zm00001d042373_T002	══	HIC7	AC01G072120.1
Chr7	Zm00001d021019_T001	══	HIC7	AC02G012550.1
Chr2	Zm00001d005969_T004	══	HIC7	AC02G035020.2
Chr7	Zm00001d020834_T004	══	HIC11	AC02G052340.1
Chr10	Zm00001d023479_T001	══	HIC11	AC02G053890.1
Chr2	Zm00001d004868_T001	══	HIC11	AC02G064410.1
Chr3	Zm00001d041926_T001	══	HIC11	AC02G082010.1
Chr4	Zm00001d053150_T007	══	HIC11	AC02G137360.1
Chr3	Zm00001d041351_T001	══	HIC9	AC03G006250.2
Chr6	Zm00001d038357_T001	══	HIC9	AC03G023520.1
Chr3	Zm00001d039271_T001	══	HIC10	AC03G032370.1
Chr6	Zm00001d037098_T003	══	HIC10	AC04G002580.1
Chr9	Zm00001d045046_T001	══	HIC9	AC04G003080.1
Chr10	Zm00001d024783_T001	══	HIC9	AC04G023820.1
Chr3	Zm00001d040536_T005	══	HIC9	AC04G025590.1
Chr8	Zm00001d008205_T001	══	HIC9	AC04G094910.1
Chr3	Zm00001d039764_T001	══	HIC9	AC14G118930.1
Chr6	Zm00001d037528_T001	══	HIC9	AC15G001430.1
Chr3	Zm00001d039459_T001	══	HIC9	AC15G002530.1
Chr6	Zm00001d037749_T001	══	HIC9	AC15G011120.1
Chr8	Zm00001d009999_T001	══	HIC9	AC15G014940.1
Chr8	Zm00001d008853_T001	══	HIC9	AC15G025250.1
Chr8	Zm00001d009715_T001	══	HIC9	AC15G101520.1
Chr8	Zm00001d009778_T001	══	HIC11	AC15G105020.2
Chr1	Zm00001d033267_T001	══	HIC11	AC05G102880.2
Chr1	Zm00001d031044_T001	══	HIC11	AC03G032370.1
Chr1	Zm00001d033267_T001	══	HIC11	AC04G002580.1
Chr10	Zm00001d023882_T001	══	HIC11	AC04G003080.1
Chr1	Zm00001d031167_T002	══	HIC11	AC04G023820.1
Chr1	Zm00001d033412_T001	══	HIC7	AC01G071980.3
Chr10	Zm00001d024679_T002	══	HIC7	AC01G072120.1
Chr10	Zm00001d024220_T001	══	HIC7	AC02G012550.1
Chr10	Zm00001d026379_T001	══	HIC7	AC02G035020.2
Chr4	Zm00001d049461_T001	══	HIC7	AC02G052340.1
Chr1	Zm00001d031717_T001	══	HIC7	AC02G053890.1
Chr2	Zm00001d006150_T001	══	HIC6	AC02G064410.1
Chr10	Zm00001d025141_T003	══	HIC6	AC02G082010.1
Chr10	Zm00001d025205_T001	══	HIC6	AC02G137360.1
Chr2	Zm00001d004007_T001	══	HIC6	AC03G006250.2
Chr2	Zm00001d003677_T003	══	HIC6	AC03G023520.1
Chr3	Zm00001d042482_T001	══	HIC6	AC03G032370.1
Chr10	Zm00001d025752_T006	══	HIC6	AC04G002580.1
Chr2	Zm00001d003193_T001	══	HIC6	AC04G003080.1
Chr10	Zm00001d026046_T001	══	HIC6	AC04G023820.1
Chr4	Zm00001d051509_T001	══	HIC6	AC04G025590.1
Chr5	Zm00001d017677_T001	══	HIC5	AC04G094910.1
Chr4	Zm00001d048901_T001	══	HIC4	AC04G102640.1
Chr4	Zm00001d054038_T003	══	HIC4	AC05G074400.1
Chr5	Zm00001d014995_T001	══	HIC4	AC05G077570.1
Chr4	Zm00001d053895_T001	══	HIC4	AC05G093500.1
Chr5	Zm00001d016354_T001	══	HIC4	AC05G095000.1
Chr9	Zm00001d046346_T001	══	HIC4	AC05G096940.1
Chr5	Zm00001d016873_T001	══	HIC4	AC05G102880.2
Chr5	Zm00001d018119_T001	══	HIC4	AC06G001460.1
Chr5	Zm00001d017908_T001	══	HIC4	AC06G080700.1
Chr5	Zm00001d018416_T001	══	HIC4	AC06G088690.1
Chr9	Zm00001d045212_T001	══	HIC3	AC06G090070.1
Chr3	Zm00001d039459_T001	══	HIC3	AC06G106450.1
Chr6	Zm00001d037749_T001	══	HIC3	AC06G108790.1
Chr8	Zm00001d008853_T001	══	HIC3	AC07G002440.1
Chr3	Zm00001d040186_T001	══	HIC3	AC07G019510.1
Chr8	Zm00001d008404_T001	══	HIC3	AC07G047120.1
Chr10	Zm00001d024783_T001	══	HIC3	AC07G066740.1
Chr3	Zm00001d040536_T005	══	HIC3	AC07G081120.2
Chr8	Zm00001d008205_T001	══	HIC3	AC08G001190.1
Chr8	Zm00001d008174_T001	══	HIC3	AC08G019270.1
Chr6	Zm00001d037569_T001	══	HIC3	AC08G021920.1
Chr8	Zm00001d009224_T001	══	HIC3	AC08G022080.1
Chr3	Zm00001d043699_T001	══	HIC3	AC08G050380.1
Chr6	Zm00001d038863_T001	══	HIC3	AC08G052050.1
Chr3	Zm00001d043248_T001	══	HIC3	AC08G127950.2
Chr3	Zm00001d042482_T001	══	HIC3	AC10G001620.1
Chr3	Zm00001d042062_T001	══	HIC3	AC10G004660.1
Chr8	Zm00001d011847_T001	══	HIC2	AC10G006150.1
Chr2	Zm00001d005964_T001	══	HIC2	AC10G007620.1
Chr7	Zm00001d020826_T001	══	HIC2	AC10G009940.1
Chr2	Zm00001d005969_T004	══	HIC2	AC10G021150.1
Chr7	Zm00001d020834_T004	══	HIC2	AC10G022710.1
Chr1	Zm00001d031441_T001	══	HIC2	AC10G028260.1
Chr2	Zm00001d006022_T001	══	HIC2	AC10G028730.1
Chr2	Zm00001d020932_T001	══	HIC1	AC10G056430.2
Chr5	Zm00001d013073_T001	══	HIC1	AC11G036580.1
Chr1	Zm00001d034298_T001	══	HIC1	AC11G038220.1
Chr1	Zm00001d033267_T001	══	HIC1	AC12G007980.1
Chr5	Zm00001d013130_T001	══	HIC1	AC12G013090.1
Chr1	Zm00001d034091_T001	══	HIC1	AC12G021250.1
Chr5	Zm00001d013232_T001	══	HIC1	AC12G031630.1
Chr1	Zm00001d033848_T003	══	HIC1	AC12G043600.1
Chr5	Zm00001d013370_T001	══	HIC1	AC12G100010.1
Chr1	Zm00001d033412_T001	══	HIC1	AC13G085970.1
Chr1	Zm00001d030028_T001	══	HIC1	AC14G027510.1
Chr9	Zm00001d047017_T001	══	HIC1	AC14G117520.1
Chr1	Zm00001d029339_T001	══	HIC1	AC14G118930.1
Chr7	Zm00001d022225_T001	══	HIC1	AC15G001430.1
Chr1	Zm00001d028312_T001	══	HIC1	AC15G002530.1
Chr1	Zm00001d028085_T001	══	HIC1	AC15G011120.1
Chr9	Zm00001d048141_T001	══	HIC10	AC15G014940.1
Chr9	Zm00001d045212_T001	══	HIC10	AC15G025250.1
Chr6	Zm00001d036963_T001	══	HIC10	AC15G101520.1
Chr9	Zm00001d046332_T001	══	HIC10	AC15G105020.2
Chr6	Zm00001d036807_T001	══	HIC10	AC16G003610.1
Chr9	Zm00001d046759_T001	══	HIC9	AC16G011090.1
Chr10	Zm00001d024781_T001	══	HIC9	AC16G016220.1
Chr3	Zm00001d039300_T003	══	HIC9	AC16G018740.1
Chr6	Zm00001d037771_T001	══	HIC9	AC16G049950.1
Chr8	Zm00001d010416_T002	══	HIC9	AC05G074400.1
Chr3	Zm00001d043248_T001	══	HIC9	AC05G077570.1
Chr6	Zm00001d038612_T001	══	HIC9	AC05G093500.1
Chr3	Zm00001d043699_T001	══	HIC9	AC05G095000.1
Chr6	Zm00001d038863_T001	══	HIC11	AC05G096940.1
Chr10	Zm00001d023719_T001	══	HIC11	AC05G102880.2
Chr1	Zm00001d030971_T001	══	HIC7	AC06G001460.1
Chr1	Zm00001d031441_T001	══	HIC7	AC06G080700.1
Chr2	Zm00001d006022_T001	══	HIC7	AC10G056430.2
Chr7	Zm00001d020932_T001	══	HIC7	AC11G036580.1
Chr2	Zm00001d005964_T001	══	HIC7	AC11G038220.1
Chr7	Zm00001d020826_T001	══	HIC6	AC12G007980.1
Chr10	Zm00001d026147_T002	══	HIC6	AC12G013090.1
Chr10	Zm00001d026120_T001	══	HIC6	AC12G021250.1
Chr5	Zm00001d017559_T001	══	HIC5	AC12G031630.1
Chr4	Zm00001d048786_T001	══	HIC3	AC12G043600.1
Chr3	Zm00001d044242_T001	══	HIC3	AC12G100010.1
Chr8	Zm00001d011187_T001	══	HIC2	AC13G085970.1
Chr5	Zm00001d013130_T001	══	HIC2	AC14G027510.1
Chr7	Zm00001d018967_T001	══	HIC2	AC14G117520.1
Chr1	Zm00001d034502_T003	══	HIC2	AC14G118930.1
Chr2	Zm00001d007768_T001	══	HIC2	AC15G001430.1
Chr7	Zm00001d019090_T003	══	HIC2	AC15G002530.1
Chr7	Zm00001d019170_T001	══	HIC2	AC15G011120.1
Chr2	Zm00001d005750_T002	══	HIC2	AC15G014940.1
Chr7	Zm00001d020490_T001	══	HIC2	AC15G025250.1
Chr1	Zm00001d031561_T002	══	HIC2	AC15G101520.1
Chr2	Zm00001d006065_T002	══	HIC2	AC15G105020.2
Chr3	Zm00001d042373_T002	══	HIC2	AC16G003610.1
Chr7	Zm00001d021019_T001	══	HIC2	AC16G011090.1
Chr2	Zm00001d006564_T002	══	HIC2	AC16G016220.1
Chr7	Zm00001d021721_T001	══	HIC1	AC16G018740.1
Chr1	Zm00001d033870_T001	══	HIC1	AC16G049950.1
Chr5	Zm00001d013357_T001	══	HIC1	AC05G074400.1
Chr1	Zm00001d033267_T001	══	HIC1	AC05G077570.1
Chr1	Zm00001d031044_T001	══	HIC1	AC05G093500.1
Chr9	Zm00001d048229_T001	══	HIC1	AC05G095000.1
Chr1	Zm00001d030232_T001	══	HIC1	AC05G096940.1
Chr1	Zm00001d028312_T001	══	HIC1	AC05G102880.2
Chr1	Zm00001d029898_T001	══	HIC1	AC06G001460.1
Chr1	Zm00001d028664_T001	══	HIC1	AC06G080700.1
Chr1	Zm00001d028504_T001	══	HIC1	AC06G088690.1
Chr9	Zm00001d047878_T001	══	HIC1	AC06G090070.1
Chr1	Zm00001d028297_T001	══	HIC1	AC06G106450.1
Chr9	Zm00001d047999_T001	══	HIC1	AC06G108790.1
Chr1	Zm00001d027855_T001	══	HIC1	AC07G002440.1
Chr1	Zm00001d027496_T001	══	HIC1	AC07G019510.1
Chr1	Zm00001d027419_T001	══	HIC1	AC07G047120.1
Chr9	Zm00001d048478_T001	══	HIC1	AC07G066740.1

## Sheet: Areca brachy
Table S6 Synteny Analysis of AcbHLH Genes with brachy
Chr	GeneID		Chr	GeneID
Chr1	KQK18885	══	10	AC06G106450.1
Chr3	KQK01930	══	10	AC06G108790.1
Chr1	KQK18079	══	10	AC07G002440.1
Chr3	PNT66286	══	10	AC07G019510.1
Chr1	KQK17908	══	10	AC07G047120.1
Chr3	PNT66187	══	10	AC01G071980.3
Chr1	KQK16691	══	10	AC01G072120.1
Chr1	KQK19280	══	10	AC02G012550.1
Chr3	KQK01143	══	10	AC02G035020.2
Chr4	KQJ90251	══	10	AC02G052340.1
Chr1	KQK12636	══	1	AC02G053890.1
Chr1	KQK20469	══	1	AC02G064410.1
Chr1	KQK14164	══	1	AC02G082010.1
Chr4	PNT62423	══	1	AC02G137360.1
Chr1	KQK21424	══	1	AC03G006250.2
Chr1	KQK23774	══	1	AC03G023520.1
Chr1	KQK12528	══	1	AC03G032370.1
Chr1	KQK23035	══	1	AC04G002580.1
Chr1	KQK13294	══	1	AC04G003080.1
Chr1	KQK13832	══	1	AC04G023820.1
Chr1	KQJ85669	══	1	AC04G025590.1
Chr1	KQK23205	══	1	AC04G094910.1
Chr1	KQK23399	══	1	AC14G118930.1
Chr3	KQJ98652	══	2	AC15G001430.1
Chr4	KQJ90506	══	2	AC15G002530.1
Chr3	KQJ98671	══	2	AC15G011120.1
Chr4	PNT64740	══	2	AC15G014940.1
Chr3	KQJ98697	══	2	AC15G025250.1
Chr4	KQJ90584	══	2	AC15G101520.1
Chr3	KQJ99241	══	2	AC15G105020.2
Chr4	KQJ91080	══	2	AC16G003610.1
Chr3	KQJ98388	══	2	AC16G011090.1
Chr4	KQJ90194	══	2	AC16G016220.1
Chr3	KQJ99165	══	2	AC16G018740.1
Chr4	KQJ90961	══	2	AC16G049950.1
Chr1	KQK15877	══	2	AC05G074400.1
Chr1	KQK15461	══	2	AC06G080700.1
Chr1	KQK21494	══	2	AC06G088690.1
Chr1	KQK15091	══	2	AC06G090070.1
Chr2	KQK03473	══	3	AC06G106450.1
Chr2	KQK07328	══	3	AC06G108790.1
Chr2	KQK02807	══	3	AC07G002440.1
Chr2	KQK02362	══	3	AC07G019510.1
Chr2	KQK08395	══	3	AC07G047120.1
Chr2	KQK09396	══	3	AC01G071980.3
Chr2	KQK02309	══	3	AC01G072120.1
Chr2	KQK11183	══	3	AC02G012550.1
Chr3	KQJ99071	══	3	AC02G035020.2
Chr2	KQK11326	══	3	AC02G052340.1
Chr3	KQJ94140	══	4	AC02G053890.1
Chr3	PNT68800	══	4	AC02G064410.1
Chr3	PNT68992	══	4	AC02G082010.1
Chr1	KQK18885	══	4	AC02G137360.1
Chr3	KQK01930	══	4	AC03G006250.2
Chr3	KQK00940	══	4	AC03G023520.1
Chr5	PNT61764	══	4	AC03G032370.1
Chr1	KQK19280	══	4	AC04G002580.1
Chr3	KQK01143	══	4	AC04G003080.1
Chr1	KQK18079	══	4	AC04G023820.1
Chr3	PNT66286	══	4	AC04G025590.1
Chr1	KQK18433	══	4	AC04G094910.1
Chr3	KQK00978	══	4	AC14G118930.1
Chr3	KQK00838	══	4	AC15G001430.1
Chr5	KQJ84300	══	4	AC15G002530.1
Chr3	KQK00734	══	4	AC15G011120.1
Chr3	KQK00682	══	4	AC15G014940.1
Chr5	PNT61668	══	4	AC15G025250.1
Chr4	KQJ92159	══	5	AC15G101520.1
Chr4	KQJ88405	══	5	AC15G105020.2
Chr5	KQJ84635	══	6	AC05G102880.2
Chr3	KQJ95150	══	6	AC03G032370.1
Chr5	KQJ84799	══	6	AC04G002580.1
Chr5	KQJ84900	══	6	AC04G003080.1
Chr3	KQJ98671	══	7	AC02G137360.1
Chr4	PNT64740	══	7	AC03G006250.2
Chr3	KQJ99165	══	7	AC03G023520.1
Chr4	KQJ90961	══	7	AC03G032370.1
Chr3	KQJ98388	══	7	AC04G002580.1
Chr3	KQJ98652	══	7	AC04G003080.1
Chr4	KQJ90506	══	7	AC04G023820.1
Chr2	KQK11183	══	7	AC04G025590.1
Chr4	KQJ90886	══	7	AC04G094910.1
Chr3	KQJ98764	══	7	AC14G118930.1
Chr4	PNT64784	══	7	AC15G001430.1
Chr4	KQJ92159	══	8	AC15G002530.1
Chr1	KQK14164	══	8	AC15G011120.1
Chr4	PNT62423	══	8	AC15G014940.1
Chr2	KQK05947	══	9	AC15G025250.1
Chr2	KQK03473	══	9	AC16G003610.1
Chr1	KQK19168	══	10	AC16G011090.1
Chr2	KQK07639	══	9	AC16G016220.1
Chr2	KQK03996	══	9	AC16G018740.1
Chr1	KQK17908	══	9	AC16G049950.1
Chr2	KQK03161	══	9	AC05G074400.1
Chr1	KQK14025	══	8	AC06G080700.1
Chr4	KQJ86476	══	8	AC06G088690.1
Chr1	KQK13832	══	8	AC06G090070.1
Chr4	KQJ85669	══	8	AC06G106450.1
Chr3	KQJ94998	══	7	AC06G108790.1
Chr3	KQJ95150	══	7	AC07G002440.1
Chr5	KQJ84799	══	7	AC07G019510.1
Chr3	KQJ99241	══	7	AC07G047120.1
Chr4	KQJ91080	══	7	AC01G071980.3
Chr5	KQJ82241	══	6	AC01G072120.1
Chr3	PNT68800	══	6	AC02G012550.1
Chr3	PNT68992	══	6	AC02G035020.2
Chr5	PNT61358	══	6	AC02G052340.1
Chr3	KQK00838	══	6	AC02G053890.1
Chr5	KQJ84300	══	6	AC02G064410.1
Chr4	KQJ87912	══	5	AC02G082010.1
Chr3	KQJ92907	══	4	AC02G137360.1
Chr3	PNT65750	══	4	AC02G137360.1
Chr1	KQK17908	══	4	AC03G006250.2
Chr3	PNT66187	══	4	AC03G023520.1
Chr3	PNT68849	══	4	AC03G032370.1
Chr3	KQK01808	══	4	AC04G002580.1
Chr3	KQK01450	══	4	AC04G003080.1
Chr4	KQJ90635	══	4	AC04G023820.1
Chr1	PNT76463	══	4	AC04G025590.1
Chr3	KQK01240	══	4	AC04G094910.1
Chr2	KQK03313	══	3	AC04G102640.1
Chr2	KQK03161	══	3	AC05G074400.1
Chr2	KQK02748	══	3	AC05G077570.1
Chr2	KQK03996	══	3	AC05G093500.1
Chr2	KQK07639	══	3	AC05G095000.1
Chr2	KQK04026	══	3	AC05G096940.1
Chr2	KQK04229	══	3	AC05G102880.2
Chr2	KQK07374	══	3	AC06G001460.1
Chr2	KQK09409	══	3	AC06G080700.1
Chr2	KQK10102	══	3	AC06G088690.1
Chr2	PNT70972	══	3	AC06G090070.1
Chr2	PNT73395	══	3	AC06G106450.1
Chr2	KQK11593	══	3	AC06G108790.1
Chr2	KQK11580	══	3	AC07G002440.1
Chr1	KQK18613	══	2	AC07G066740.1
Chr3	KQJ98754	══	2	AC07G081120.2
Chr4	KQJ90628	══	2	AC08G001190.1
Chr3	KQJ98764	══	2	AC08G019270.1
Chr3	KQK01450	══	2	AC08G021920.1
Chr4	PNT64784	══	2	AC08G022080.1
Chr3	KQJ98913	══	2	AC08G050380.1
Chr4	KQJ90745	══	2	AC08G052050.1
Chr1	KQK12698	══	1	AC08G127950.2
Chr1	KQK20575	══	1	AC10G001620.1
Chr1	KQK12892	══	1	AC10G004660.1
Chr1	KQK14025	══	1	AC10G006150.1
Chr1	KQK21024	══	1	AC10G007620.1
Chr1	KQK13082	══	1	AC10G009940.1
Chr1	KQK13445	══	1	AC06G106450.1
Chr1	KQK13832	══	1	AC06G108790.1
Chr3	KQJ97935	══	1	AC07G002440.1
Chr1	KQK21494	══	1	AC07G019510.1
Chr1	KQK15091	══	1	AC07G047120.1
Chr1	PNT77804	══	1	AC01G071980.3
Chr1	KQK23035	══	1	AC01G072120.1
Chr1	KQK15461	══	1	AC02G012550.1
Chr1	PNT76463	══	10	AC02G035020.2
Chr3	KQK01240	══	10	AC02G052340.1
Chr1	KQK17672	══	10	AC02G053890.1
Chr2	KQK06982	══	9	AC02G064410.1
Chr2	PNT70972	══	9	AC02G082010.1
Chr2	KQK10102	══	9	AC02G137360.1
Chr2	KQK09409	══	9	AC03G006250.2
Chr4	KQJ85972	══	8	AC03G023520.1
Chr3	KQJ98913	══	7	AC03G032370.1
Chr4	KQJ90745	══	7	AC04G002580.1
Chr3	KQJ98754	══	7	AC04G003080.1
Chr4	KQJ90628	══	7	AC04G023820.1
Chr3	KQK00682	══	6	AC04G025590.1
Chr5	PNT61668	══	6	AC03G006250.2
Chr4	KQJ88567	══	5	AC03G023520.1
Chr4	PNT62661	══	5	AC03G032370.1
Chr2	KQK08358	══	3	AC04G002580.1
Chr1	KQK21024	══	2	AC04G003080.1
Chr1	KQK12892	══	2	AC04G023820.1
Chr1	KQK20575	══	2	AC04G025590.1
Chr1	KQK20469	══	2	AC04G094910.1
Chr1	KQK12636	══	2	AC14G118930.1
Chr1	KQK20364	══	2	AC15G001430.1
Chr4	KQJ90251	══	2	AC15G002530.1
Chr3	KQJ99071	══	2	AC15G011120.1
Chr4	KQJ90886	══	2	AC15G014940.1
Chr1	KQK15840	══	2	AC15G025250.1
Chr1	PNT74200	══	1	AC15G101520.1
Chr1	KQK14025	══	1	AC15G105020.2
Chr1	PNT77804	══	1	AC05G102880.2
Chr3	KQJ96187	══	1	AC03G032370.1
Chr3	KQJ97770	══	1	AC06G108790.1
Chr1	PNT77654	══	1	AC07G002440.1
Chr1	KQK22480	══	1	AC07G019510.1
Chr1	PNT77825	══	1	AC07G047120.1
Chr1	PNT74200	══	1	AC01G071980.3
Chr1	KQK23835	══	1	AC01G072120.1
Chr1	KQK23924	══	1	AC02G012550.1

## Sheet: Areca vinifera
Table S6 Synteny Analysis of AcbHLH Genes with vivifera
Chr	GeneID		Chr	GeneID
Chr1	VIT_01s0026g02030.t01	══	HIC10	AC05G095000.1
Chr14	VIT_14s0108g00420.t01	══	HIC10	AC07G019510.1
Chr17	VIT_17s0000g05900.t01	══	HIC10	AC01G072120.1
Chr11	VIT_11s0016g02070.t01	══	HIC10	AC10G004660.1
Chr11	VIT_11s0037g00040.t01	══	HIC10	AC10G001620.1
Chr18	VIT_18s0001g09210.t01	══	HIC1	AC12G013090.1
Chr3	VIT_03s0091g00730.t01	══	HIC1	AC12G007980.1
Chr5	VIT_05s0020g04780.t01	══	HIC1	AC14G117520.1
Chr18	VIT_18s0001g06650.t01	══	HIC1	AC16G018740.1
Chr18	VIT_18s0001g10400.t01	══	HIC2	AC16G003610.1
Chr7	VIT_07s0031g00550.t01	══	HIC2	AC02G137360.1
Chr18	VIT_18s0001g07410.t01	══	HIC2	AC04G102640.1
Chr18	VIT_18s0001g06650.t01	══	HIC2	AC06G001460.1
Chr7	VIT_07s0191g00240.t01	══	HIC2	AC08G019270.1
Chr17	VIT_17s0000g00430.t01	══	HIC2	AC01G072120.1
Chr12	VIT_12s0059g02650.t01	══	HIC2	AC10G004660.1
Chr19	VIT_19s0014g05100.t01	══	HIC2	AC10G001620.1
Chr18	VIT_18s0001g09210.t01	══	HIC2	AC12G013090.1
Chr3	VIT_03s0091g00730.t01	══	HIC2	AC14G027510.1
Chr13	VIT_13s0067g01350.t01	══	HIC3	AC15G011120.1
Chr11	VIT_11s0016g02070.t01	══	HIC3	AC16G018740.1
Chr17	VIT_17s0000g00330.t01	══	HIC3	AC02G053890.1
Chr14	VIT_14s0108g00420.t01	══	HIC4	AC02G052340.1
Chr4	VIT_04s0023g01930.t01	══	HIC4	AC02G064410.1
Chr11	VIT_11s0037g00040.t01	══	HIC4	AC04G023820.1
Chr2	VIT_02s0012g01450.t01	══	HIC4	AC05G077570.1
Chr2	VIT_02s0025g02310.t01	══	HIC4	AC05G093500.1
Chr14	VIT_14s0068g01200.t01	══	HIC5	AC05G095000.1
Chr19	VIT_19s0014g04670.t01	══	HIC6	AC05G096940.1
Chr18	VIT_18s0001g07410.t01	══	HIC7	AC05G102880.2
Chr17	VIT_17s0000g00430.t01	══	HIC7	AC06G001460.1
Chr4	VIT_04s0044g01040.t01	══	HIC7	AC06G080700.1
Chr7	VIT_07s0031g00550.t01	══	HIC7	AC06G088690.1
Chr1	VIT_01s0010g00540.t01	══	HIC7	AC06G090070.1
Chr11	VIT_11s0016g00380.t01	══	HIC10	AC06G106450.1
Chr14	VIT_14s0060g00260.t01	══	HIC9	AC06G108790.1
Chr7	VIT_07s0005g02510.t01	══	HIC9	AC07G002440.1
Chr19	VIT_19s0014g05100.t01	══	HIC7	AC07G019510.1
Chr18	VIT_18s0001g06650.t01	══	HIC4	AC07G047120.1
Chr14	VIT_14s0083g00930.t01	══	HIC4	AC07G066740.1
Chr17	VIT_17s0000g04790.t01	══	HIC4	AC07G081120.2
Chr14	VIT_14s0060g00260.t01	══	HIC3	AC08G001190.1
Chr7	VIT_07s0005g02510.t01	══	HIC3	AC08G019270.1
Chr17	VIT_17s0000g04790.t01	══	HIC2	AC08G021920.1
Chr6	VIT_06s0004g01740.t01	══	HIC2	AC08G022080.1
Chr8	VIT_08s0007g07810.t01	══	HIC2	AC08G050380.1
Chr14	VIT_14s0030g02230.t01	══	HIC1	AC02G137360.1
Chr5	VIT_05s0020g04620.t01	══	HIC1	AC03G006250.2
Chr7	VIT_07s0141g00220.t01	══	HIC1	AC03G023520.1
Chr3	VIT_03s0091g00210.t01	══	HIC1	AC03G032370.1
Chr17	VIT_17s0000g06000.t01	══	HIC1	AC04G002580.1
Chr18	VIT_18s0001g09210.t01	══	HIC1	AC04G003080.1
Chr3	VIT_03s0091g00730.t01	══	HIC1	AC04G023820.1
Chr7	VIT_07s0031g00450.t01	══	HIC10	AC04G025590.1
Chr11	VIT_11s0016g03560.t01	══	HIC9	AC04G094910.1
Chr13	VIT_13s0064g01290.t01	══	HIC7	AC14G118930.1
Chr6	VIT_06s0004g01740.t01	══	HIC7	AC15G001430.1
Chr8	VIT_08s0007g07810.t01	══	HIC7	AC15G002530.1
Chr1	VIT_01s0010g00740.t01	══	HIC7	AC15G011120.1
Chr2	VIT_02s0025g03450.t01	══	HIC6	AC15G014940.1
Chr9	VIT_09s0002g02700.t01	══	HIC3	AC15G025250.1
Chr12	VIT_12s0028g01110.t01	══	HIC2	AC16G003610.1
Chr11	VIT_11s0037g00040.t01	══	HIC2	AC16G011090.1
Chr18	VIT_18s0001g08600.t01	══	HIC1	AC16G016220.1
Chr13	VIT_13s0019g00540.t01	══	HIC1	AC16G018740.1
Chr18	VIT_18s0001g08600.t01	══	HIC1	AC16G049950.1
