# Supplementary material for: Comprehensive Genome-Wide Identification and Expression Profiling of bHLH Transcription Factors in Areca catechu Under Abiotic Stress
Source: Int J Mol Sci. 2024 Dec 1;25(23):12936. doi: 10.3390/ijms252312936 (PMC11640848; doi:10.3390/ijms252312936)
Supplement: Supplementary file 1 [file ijms-25-12936-s001.zip › supplimentory/table S7.xlsx]

## Sheet: Sheet1
						Table S7 The 18 pairs of segmental duplicates in AcbHLH genes
						Duplicate gene pair	Ka	Ks	Ka_Ks	EffectiveLen	AverageS-sites	AverageN-sites
AC01G071980.3	AcbHLH01		AcbHLH33-AcbHLH01	AC07G047120.1	AC01G071980.3	AcbHLH33-AcbHLH01	0.473555	2.48623	0.190471	813	194.167	618.833
AC01G072120.1	AcbHLH02		AcbHLH03-AcbHLH04	AC02G012550.1	AC02G035020.2	AcbHLH03-AcbHLH04	0.937301	1.55268	0.603668	654	150.167	503.833
AC02G012550.1	AcbHLH03		AcbHLH07-AcbHLH65	AC02G064410.1	AC15G001430.1	AcbHLH07-AcbHLH65	0.591847	1.42802	0.227997	705	159.583	545.417
AC02G035020.2	AcbHLH04		AcbHLH08-AcbHLH44	AC02G082010.1	AC10G004660.1	AcbHLH08-AcbHLH44	0.887053	1.37814	0.187652	1179	282.5	896.5
AC02G052340.1	AcbHLH05		AcbHLH09-AcbHLH64	AC02G137360.1	AC14G118930.1	AcbHLH09-AcbHLH64	0.789218	2.19766	0.359117	705	170.667	534.333
AC02G053890.1	AcbHLH06		AcbHLH11-AcbHLH61	AC03G023520.1	AC13G085970.1	AcbHLH11-AcbHLH61	0.845857	1.11776	0.293882	621	140.25	480.75
AC02G064410.1	AcbHLH07		AcbHLH13-AcbHLH66	AC04G002580.1	AC15G002530.1	AcbHLH13-AcbHLH66	1.04684	1.67606	0.120493	339	74.5	264.5
AC02G082010.1	AcbHLH08		AcbHLH13-AcbHLH29	AC04G002580.1	AC06G106450.1	AcbHLH13-AcbHLH29	0.480507	1.99532	0.240817	513	119.583	393.417
AC02G137360.1	AcbHLH09		AcbHLH15-AcbHLH32	AC04G023820.1	AC07G019510.1	AcbHLH15-AcbHLH32	0.834081	1.21112	0.0883878	675	152.833	522.167
AC03G006250.2	AcbHLH10		AcbHLH16-AcbHLH21	AC04G025590.1	AC05G093500.1	AcbHLH16-AcbHLH21	0.521254	1.77596	0.293505	333	78.5833	254.417
AC03G023520.1	AcbHLH11		AcbHLH18-AcbHLH67	AC04G102640.1	AC15G011120.1	AcbHLH18-AcbHLH67	0.859096	2.6389	0.325552	810	183.667	626.333
AC03G032370.1	AcbHLH12		AcbHLH21-AcbHLH30	AC05G093500.1	AC06G108790.1	AcbHLH21-AcbHLH30	0.914462	0.02292	0.772792	459	108.583	350.417
AC04G002580.1	AcbHLH13		AcbHLH22-AcbHLH31	AC05G095000.1	AC07G002440.1	AcbHLH22-AcbHLH31	0.759928	2.17362	0.349614	594	139.583	454.417
AC04G003080.1	AcbHLH14		AcbHLH24-AcbHLH49	AC05G102880.2	AC10G022710.1	AcbHLH24-AcbHLH49	0.936084	0.676062	0.820493	876	208.667	667.333
AC04G023820.1	AcbHLH15		AcbHLH31-AcbHLH52	AC07G002440.1	AC10G056430.2	AcbHLH31-AcbHLH52	0.244973	0.984222	0.2489	1341	326.583	1014.42
AC04G025590.1	AcbHLH16		AcbHLH39-AcbHLH40	AC08G022080.1	AC08G050380.1	AcbHLH39-AcbHLH40	0.19932	0.917665	0.217203	909	200.083	708.917
AC04G094910.1	AcbHLH17		AcbHLH38-AcbHLH49	AC08G021920.1	AC10G022710.1	AcbHLH38-AcbHLH49	0.87739	2.17362	0.349614	960	225.583	734.417
AC04G102640.1	AcbHLH18		AcbHLH40-AcbHLH50	AC08G050380.1	AC10G028260.1	AcbHLH40-AcbHLH50	0.0963868	0.293542	0.328358	1047	238.083	808.917
AC05G074400.1	AcbHLH19		AcbHLH48-AcbHLH49	AC10G022710.1	AC10G022710.1	AcbHLH48-AcbHLH49	0.107048	1.21112	0.0883878	1359	316.5	1042.5
AC05G077570.1	AcbHLH20		AcbHLH50-AcbHLH51	AC10G028260.1	AC10G028730.1	AcbHLH50-AcbHLH51	0.391558	1.33018	0.294365	777	173.667	603.333
AC05G093500.1	AcbHLH21		AcbHLH55-AcbHLH56	AC12G007980.1	AC12G013090.1	AcbHLH55-AcbHLH56	0.272659	1.6823	0.162075	660	153.75	506.25
AC05G095000.1	AcbHLH22		AcbHLH57-AcbHLH74	AC12G021250.1	AC16G016220.1	AcbHLH57-AcbHLH74	0.831273	2.11662	0.392736	648	149.917	498.083
AC05G096940.1	AcbHLH23		AcbHLH72-AcbHLH75	AC16G003610.1	AC16G018740.1	AcbHLH72-AcbHLH75	0.931367	1.67515	0.555991	618	149.583	468.417
AC05G102880.2	AcbHLH24
AC06G001460.1	AcbHLH25
AC06G080700.1	AcbHLH26
AC06G088690.1	AcbHLH27
AC06G090070.1	AcbHLH28
AC06G106450.1	AcbHLH29
AC06G108790.1	AcbHLH30
AC07G002440.1	AcbHLH31
AC07G019510.1	AcbHLH32
AC07G047120.1	AcbHLH33
AC07G066740.1	AcbHLH34
AC07G081120.2	AcbHLH35
AC08G001190.1	AcbHLH36
AC08G019270.1	AcbHLH37
AC08G021920.1	AcbHLH38
AC08G022080.1	AcbHLH39
AC08G050380.1	AcbHLH40
AC08G052050.1	AcbHLH41
AC08G127950.2	AcbHLH42
AC10G001620.1	AcbHLH43
AC10G004660.1	AcbHLH44
AC10G006150.1	AcbHLH45
AC10G007620.1	AcbHLH46
AC10G009940.1	AcbHLH47
AC10G021150.1	AcbHLH48
AC10G022710.1	AcbHLH49
AC10G028260.1	AcbHLH50
AC10G028730.1	AcbHLH51
AC10G056430.2	AcbHLH52
AC11G036580.1	AcbHLH53
AC11G038220.1	AcbHLH54
AC12G007980.1	AcbHLH55
AC12G013090.1	AcbHLH56
AC12G021250.1	AcbHLH57
AC12G031630.1	AcbHLH58
AC12G043600.1	AcbHLH59
AC12G100010.1	AcbHLH60
AC13G085970.1	AcbHLH61
AC14G027510.1	AcbHLH62
AC14G117520.1	AcbHLH63
AC14G118930.1	AcbHLH64
AC15G001430.1	AcbHLH65
AC15G002530.1	AcbHLH66
AC15G011120.1	AcbHLH67
AC15G014940.1	AcbHLH68
AC15G025250.1	AcbHLH69
AC15G101520.1	AcbHLH70
AC15G105020.2	AcbHLH71
AC16G003610.1	AcbHLH72
AC16G011090.1	AcbHLH73
AC16G016220.1	AcbHLH74
AC16G018740.1	AcbHLH75
AC16G049950.1	AcbHLH76
		Seq_1	Seq_2	Ka	Ks	Ka_Ks	EffectiveLen	AverageS-sites	AverageN-sites	cN	cS	pN	pS	Note
		AC07G047120.1	AC01G071980.3	0.512957	NaN	NaN	813	194.167	618.833	229.917	154.083	0.371532	0.793562	High Sequence Divergence Value (pS>=0.75)
		AC02G012550.1	AC02G035020.2	0.937301	1.55268	0.603668	654	150.167	503.833	269.583	98.4167	0.535065	0.655383
		AC02G064410.1	AC15G001430.1	0.591847	NaN	NaN	705	159.583	545.417	223.25	141.75	0.40932	0.888251	High Sequence Divergence Value (pS>=0.75)
		AC02G082010.1	AC10G004660.1	0.887053	NaN	NaN	1179	282.5	896.5	466.333	229.667	0.520171	0.812979	High Sequence Divergence Value (pS>=0.75)
		AC02G137360.1	AC14G118930.1	0.789218	2.19766	0.359117	705	170.667	534.333	260.833	121.167	0.488147	0.709961
		Seq_1	Seq_2	Ka	Ks	Ka_Ks	EffectiveLen	AverageS-sites	AverageN-sites	cN	cS	pN	pS	Note
		AC03G023520.1	AC13G085970.1	0.845857	NaN	NaN	621	140.25	480.75	243.833	118.167	0.507194	0.842543	High Sequence Divergence Value (pS>=0.75)
		AC04G002580.1	AC15G002530.1	1.04684	NaN	NaN	339	74.5	264.5	149.25	58.75	0.564272	0.788591	High Sequence Divergence Value (pS>=0.75)
		AC04G002580.1	AC06G106450.1	0.480507	1.99532	0.240817	513	119.583	393.417	139.583	83.4167	0.354798	0.697561
		AC04G023820.1	AC07G019510.1	0.834081	NaN	NaN	675	152.833	522.167	262.833	121.167	0.503351	0.792803	High Sequence Divergence Value (pS>=0.75)
		AC04G025590.1	AC05G093500.1	0.521254	1.77596	0.293505	333	78.5833	254.417	95.5833	53.4167	0.375696	0.679745
		Seq_1	Seq_2	Ka	Ks	Ka_Ks	EffectiveLen	AverageS-sites	AverageN-sites	cN	cS	pN	pS	Note
		AC04G102640.1	AC15G011120.1	0.859096	2.6389	0.325552	810	183.667	626.333	320.333	133.667	0.511442	0.727768
		AC05G093500.1	AC06G108790.1	0.914462	NaN	NaN	459	108.583	350.417	185.167	88.8333	0.528419	0.818112	High Sequence Divergence Value (pS>=0.75)
		AC05G095000.1	AC07G002440.1	0.759928	2.17362	0.349614	594	139.583	454.417	217.083	98.9167	0.477719	0.708657
		AC05G102880.2	AC10G022710.1	0.936084	NaN	NaN	876	208.667	667.333	356.833	162.167	0.534715	0.777157	High Sequence Divergence Value (pS>=0.75)
		AC07G002440.1	AC10G056430.2	0.244973	0.984222	0.2489	1341	326.583	1014.42	212	179	0.208987	0.548099
		Seq_1	Seq_2	Ka	Ks	Ka_Ks	EffectiveLen	AverageS-sites	AverageN-sites	cN	cS	pN	pS	Note
		AC08G022080.1	AC08G050380.1	0.19932	0.917665	0.217203	909	200.083	708.917	124.083	105.917	0.175032	0.529363
		AC08G021920.1	AC10G022710.1	0.87739	NaN	NaN	960	225.583	734.417	379.833	190.167	0.517191	0.843	High Sequence Divergence Value (pS>=0.75)
		AC08G050380.1	AC10G028260.1	0.0963868	0.293542	0.328358	1047	238.083	808.917	73.1667	57.8333	0.0904502	0.242912
		AC10G022710.1	AC10G022710.1	0	0	NaN	1359	316.5	1042.5	0	0	0	0
		AC10G028260.1	AC10G028730.1	0.97391	NaN	NaN	777	173.667	603.333	329	147	0.545304	0.846449	High Sequence Divergence Value (pS>=0.75)
		AC12G007980.1	AC12G013090.1	0.848811	NaN	NaN	660	153.75	506.25	257.25	115.75	0.508148	0.752846	High Sequence Divergence Value (pS>=0.75)
		AC12G021250.1	AC16G016220.1	0.831273	2.11662	0.392736	648	149.917	498.083	250.25	105.75	0.502426	0.705392
		AC16G003610.1	AC16G018740.1	0.931367	1.67515	0.555991	618	149.583	468.417	249.833	100.167	0.533357	0.669638
