# Supplementary material for: Comprehensive Genome-Wide Identification and Expression Profiling of bHLH Transcription Factors in Areca catechu Under Abiotic Stress
Source: Int J Mol Sci. 2024 Dec 1;25(23):12936. doi: 10.3390/ijms252312936 (PMC11640848; doi:10.3390/ijms252312936)
Supplement: Supplementary file 1 [file ijms-25-12936-s001.zip › supplimentory/table S8.xlsx]

## Sheet: Sheet1
Table S8 expression levels of AcbHLH genes
	Underground Root	Aerial Root	Leaf	Leaf Vein	Pericarp	Endosperm	Female Flower	Male Flower
AcbHLH01	0.0576517	0.0192172	0	0	2.21836	2.01429	5.0288	2.67879
AcbHLH02	59.8477	70.2591	20.5016	19.1421	57.5509	37.367	43.7278	20.6608
AcbHLH03	10.6574	12.4742	21.0159	18.6872	8.81601	10.4734	21.5737	31.4875
AcbHLH04	0.76506	0.267705	0	0	0.72802	0	0.722446	0.17884
AcbHLH05	12.5678	12.5652	9.28848	9.58443	11.3945	9.86645	25.3383	18.1463
AcbHLH06	21.7567	16.3201	11.2496	11.2401	13.3164	11.5997	7.85736	8.62582
AcbHLH07	13.5589	13.6194	2.08059	0.634992	91.5375	87.9028	110.347	89.9066
AcbHLH08	0.893256	0.313987	41.5193	45.1586	0.136727	0.0837737	0.0918167	0.727338
AcbHLH09	7.20586	7.47238	8.51342	6.16396	9.82934	7.44872	11.971	11.1492
AcbHLH10	0.820179	0.521142	1.75605	1.03621	4.60466	0.042554	3.36548	0.0911273
AcbHLH11	2.25213	3.08421	0.982296	1.03089	2.87349	6.38568	4.94914	3.87015
AcbHLH12	0	0	0	0	0.0589743	0	0.0721377	0.046023
AcbHLH13	8.51382	5.45201	47.1049	62.6308	54.9991	8.94898	43.9558	33.1904
AcbHLH14	0.283965	0.450272	0.338413	0.568203	0.652363	0.629084	0.245853	0.1624
AcbHLH15	0.827101	3.07618	0.020927	0	31.4693	15.1858	9.74255	0.549447
AcbHLH16	1.09405	2.25105	0	0	20.619	9.47875	7.67924	0.263246
AcbHLH17	0	0	0	0	0	0	0	0
AcbHLH18	1.06092	0.491621	1.17569	1.42371	3.70311	0.474298	1.15812	3.69441
AcbHLH19	1.46598	0.52857	0	0	1.57569	0.160917	3.07031	0.071868
AcbHLH20	0.377635	0.290604	0.224353	0.0371503	1.77819	4.51818	2.65256	0.341674
AcbHLH21	41.5734	31.9048	1.40122	1.14195	1.67183	1.07733	2.28413	0
AcbHLH22	41.5734	31.9048	1.40122	1.14195	1.67183	1.07733	1.48783	0.603007
AcbHLH23	0.373979	0.20047	0.105158	0.183876	0.294999	0.398291	0.850898	1.86435
AcbHLH24	0.85485	0.374234	0.958662	0.979791	0.026793	0	0	0.0334067
AcbHLH25	0.572705	0.209087	3.21099	2.60047	2.27511	1.15258	0.66545	0.061912
AcbHLH26	12.7013	11.4914	12.8686	22.6479	52.0361	14.1264	36.956	23.7949
AcbHLH27	0	0	0	0	1.24149	0.261087	3.80678	0.0736143
AcbHLH28	0.868615	0.862966	0.774571	0.28685	0.734751	2.61597	1.06939	0.314788
AcbHLH29	0.498652	0.621762	1.88051	1.32723	0.169569	0.0664553	2.48746	0.075899
AcbHLH30	1.20321	0.598105	1.94221	1.74883	0.305231	0.012926	0.350845	0.417379
AcbHLH31	12.7427	18.4677	18.1597	16.2577	69.5846	28.8437	95.3967	50.2657
AcbHLH32	7.79581	11.3937	5.33881	5.56992	43.051	11.1189	15.6349	16.2349
AcbHLH33	0	0	0.999119	1.07386	0.0297397	0	0.0785257	0.0102387
AcbHLH34	55.9353	82.5354	35.1995	37.8679	13.2527	4.93956	21.0753	22.1638
AcbHLH35	5.06418	3.98862	9.03922	10.2062	9.15742	2.96406	0	0.0615093
AcbHLH36	11.3446	12.3805	15.0929	15.5579	11.1047	8.27065	10.9196	12.3123
AcbHLH37	67.2162	64.853	14.0565	8.38594	65.865	69.823	23.4167	31.8949
AcbHLH38	0	0	0	0	0	0	6.83674	4.3773
AcbHLH39	49.5988	54.3164	92.5648	98.1543	41.8712	30.1409	42.6612	34.6675
AcbHLH40	27.5777	26.6857	47.34	46.9428	38.4134	24.2341	49.8974	27.9288
AcbHLH41	2.02731	1.82973	0.721798	0.516974	3.3261	0.587883	2.30606	2.46891
AcbHLH42	4.30531	5.03155	3.46903	3.74366	18.911	0.351213	8.58222	1.2014
AcbHLH43	0.554006	0.28516	0.188748	0	2.11851	10.5069	2.66264	0.253279
AcbHLH44	60.0326	58.7835	14.7108	15.3031	71.525	89.6345	55.7217	68.1347
AcbHLH45	12.7233	9.03946	9.62016	9.99615	9.24325	7.44723	10.7346	11.0933
AcbHLH46	8.56269	7.88178	10.2562	9.69626	9.031	9.15631	12.3591	10.4983
AcbHLH47	6.36697	5.09984	0.90265	0.721353	17.0818	24.3956	25.2442	21.4551
AcbHLH48	9.35903	6.84695	17.6467	23.0436	1.36415	3.7571	1.51409	9.92229
AcbHLH49	13.2325	14.6027	23.8727	28.2392	1.86739	4.88876	1.79762	12.9519
AcbHLH50	0.114488	0.0478778	0.0989587	0.039336	2.92955	5.6982	13.4494	9.74294
AcbHLH51	5.49223	4.20938	1.17685	0.334284	0.43592	1.78788	1.06426	0.904336
AcbHLH52	14.2783	6.69842	5.37647	6.19426	5.98228	46.0109	14.9	21.8717
AcbHLH53	0.229936	0.0766454	0	0	0	0	0	0
AcbHLH54	0.183842	0.0612807	0	0	0	0	0	0
AcbHLH55	13.9036	12.8832	13.4554	11.2992	12.1438	11.765	10.6307	9.96238
AcbHLH56	32.0232	34.4033	21.0645	21.304	38.4433	25.5359	39.7889	28.6601
AcbHLH57	3.47364	5.77723	101.153	108.665	6.01062	0.009278	11.3165	3.07789
AcbHLH58	5.90367	4.02954	0.29276	0.444556	13.1368	8.65907	10.004	13.3473
AcbHLH59	15.128	14.7305	20.6702	14.1971	17.1274	51.6391	38.0793	58.3417
AcbHLH60	0.0430357	0.0143452	0	0	0	0.0176437	0	25.5205
AcbHLH61	0	0	0	0	0	0	0	0
AcbHLH62	40.9702	39.349	30.1631	28.4939	29.7296	28.7852	30.3533	30.1519
AcbHLH63	25.8505	23.5347	21.3748	20.5425	13.1607	27.7112	14.0255	16.1276
AcbHLH64	16.0317	14.3959	12.7204	12.7188	28.6348	28.8158	26.13	26.0372
AcbHLH65	0.0452513	0.222773	4.22809	4.7104	36.8542	1.89441	0.569615	0.039601
AcbHLH66	0.087574	0.0291913	0	0	0	0	0	0
AcbHLH67	5.63171	18.5427	0.148465	0.31287	0.188804	8.93967	1.05617	0.204487
AcbHLH68	0.161791	0.0539302	0	0.013441	7.865	20.4316	2.90569	3.46918
AcbHLH69	0	0	0	0	0	0	0	0
AcbHLH70	0.176959	0.0589862	0	0	0	0.0585353	0.114604	131.351
AcbHLH71	20.3077	22.5443	24.9985	23.1934	36.9101	18.8066	54.5683	34.7172
AcbHLH72	9.73204	10.6702	3.67845	2.39189	0.332757	0.662261	0	0.662089
AcbHLH73	14.0577	13.6446	4.53629	3.96108	15.5645	9.89602	12.5509	21.2296
AcbHLH74	3.79565	4.62095	1.95241	2.34249	35.6195	77.5196	76.5029	26.4847
AcbHLH75	5.89765	10.9113	1.97764	1.98366	5.1438	4.04811	22.7114	12.9947
AcbHLH76	0	0	0.700576	0.768719	1.89918	0.0551193	2.08106	3.85735

## Sheet: Sheet2
Table S8 genomic expression levels of AcbHLH genes
gene_name		underground root_1	underground root_2	underground root_3	Underground Root	aerial root_1	aerial root_2	aerial root_3	Aerial Root	leaf_1	leaf_2	leaf_3	Leaf	leaf vein_1	leaf vein_2	leaf vein_3	Leaf Vein	pericarp_1	pericarp_2	pericarp_3	Pericarp	endosperm_1	endosperm_2	endosperm_3	Endosperm	FF1_FPKM	FF2_FPKM	FF3_FPKM	Female flower	MF1_FPKM	MF2_FPKM	MF3_FPKM	Male flower
AC01G071980	AcbHLH01	0.130899	0	0.042056	0.0576517	0	0	0	0.0192172	0	0	0	0	0	0	0	0	2.11683	1.94086	2.59741	2.21836	1.75673	2.43362	1.85252	2.01429	4.14899	5.12824	5.80917	5.0288	2.97678	2.65656	2.40303	2.67879
AC01G072120	AcbHLH02	60.156	60.2017	59.1852	59.8477	79.8014	71.1283	75.3444	70.2591	19.9045	21.1914	20.4088	20.5016	19.8208	20.996	16.6095	19.1421	60.3745	54.0715	58.2066	57.5509	36.6049	38.1849	37.3111	37.367	45.8337	43.6708	41.6789	43.7278	19.9209	20.6801	21.3815	20.6608
AC02G012550	AcbHLH03	11.1954	10.0787	10.6982	10.6574	13.9551	12.81	13.491	12.4742	21.657	20.3315	21.0592	21.0159	25.0778	11.6246	19.3592	18.6872	9.09165	8.13268	9.22369	8.81601	11.8631	7.96574	11.5914	10.4734	26.135	15.4127	23.1734	21.5737	27.0924	28.1276	39.2425	31.4875
AC02G035020	AcbHLH04	0.879546	0.768136	0.647499	0.76506	0	0.038056	0.078879	0.267705	0	0	0	0	0	0	0	0	0.773751	0.721892	0.688418	0.72802	0	0	0	0	0.69072	0.744241	0.732378	0.722446	0.178041	0.198423	0.160056	0.17884
AC02G052340	AcbHLH05	13.0308	13.211	11.4615	12.5678	12.9094	12.2186	12.3418	12.5652	9.17566	9.55508	9.13471	9.28848	9.60701	10.1852	8.96108	9.58443	12.0499	11.2368	10.8968	11.3945	10.4879	10.5216	8.58986	9.86645	21.5056	30.9306	23.5787	25.3383	16.4207	17.6876	20.3307	18.1463
AC02G053890	AcbHLH06	23.0847	21.0335	21.1519	21.7567	14.2456	12.9579	14.0616	16.3201	11.9937	11.328	10.427	11.2496	11.0326	11.9656	10.722	11.2401	12.5729	14.6197	12.7566	13.3164	12.1391	11.4222	11.2379	11.5997	10.3896	0.614376	12.5681	7.85736	8.14204	8.81451	8.9209	8.62582
AC02G064410	AcbHLH07	12.686	11.6204	16.3705	13.5589	12.769	14.5302	15.105	13.6194	2.13694	1.98523	2.1196	2.08059	0.834315	0.669673	0.400987	0.634992	94.4739	87.6803	92.4582	91.5375	84.4399	89.0647	90.2039	87.9028	108.258	111.537	111.245	110.347	88.2501	94.3715	87.0982	89.9066
AC02G082010	AcbHLH08	1.24515	0.875084	0.559531	0.893256	0.022472	0.026234	0.02175	0.313987	40.674	42.7125	41.1712	41.5193	46.8344	43.7537	44.8875	45.1586	0.204038	0.093475	0.112668	0.136727	0.089923	0.044798	0.1166	0.0837737	0.092773	0.074248	0.108429	0.0918167	0.705622	0.498742	0.977651	0.727338
AC02G137360	AcbHLH09	7.35384	7.11574	7.14799	7.20586	8.32036	6.89091	7.00346	7.47238	8.50247	8.69262	8.34516	8.51342	6.71221	6.38411	5.39554	6.16396	9.81496	9.49165	10.1814	9.82934	7.62591	7.99836	6.72189	7.44872	10.9949	12.1058	12.8122	11.971	12.0003	12.0543	9.39299	11.1492
AC03G006250	AcbHLH10	0.249451	0.361095	1.84999	0.820179	0.398695	0.344551	0.454469	0.521142	1.91427	1.72736	1.62651	1.75605	1.09512	0.705021	1.30848	1.03621	4.4089	4.92023	4.48485	4.60466	0	0	0.127662	0.042554	2.95137	3.64824	3.49684	3.36548	0.118521	0.106576	0.048285	0.0911273
AC03G023520	AcbHLH11	2.42064	2.12061	2.21515	2.25213	4.08286	2.91764	3.02158	3.08421	0.861241	0.765965	1.31968	0.982296	1.23331	1.0272	0.832178	1.03089	2.69012	2.80911	3.12125	2.87349	6.05493	6.01908	7.08305	6.38568	5.16882	4.88647	4.79214	4.94914	4.19823	3.98862	3.4236	3.87015
AC03G032370	AcbHLH12	0	0	0	0	0	0	0	0	0	0	0	0	0	0	0	0	0	0.176923	0	0.0589743	0	0	0	0	0	0.216413	0	0.0721377	0	0.138069	0	0.046023
AC04G002580	AcbHLH13	8.54351	9.09847	7.89949	8.51382	4.5983	3.2439	3.76798	5.45201	46.8555	49.8521	44.6072	47.1049	59.5199	64.2257	64.147	62.6308	57.7422	54.2017	53.0534	54.9991	8.44838	9.09648	9.30209	8.94898	44.1163	43.5947	44.1563	43.9558	31.6651	35.3914	32.5147	33.1904
AC04G003080	AcbHLH14	0.209657	0.478184	0.164054	0.283965	0.416267	0.650585	0.567412	0.450272	0.457188	0.309093	0.248959	0.338413	0.494293	0.613696	0.596621	0.568203	0.77912	0.635585	0.542385	0.652363	0.673946	0.691214	0.522091	0.629084	0.227749	0.292174	0.217635	0.245853	0.252963	0.127103	0.107133	0.1624
AC04G023820	AcbHLH15	0.917999	0.79751	0.765795	0.827101	4.71492	3.6865	3.99517	3.07618	0	0.062781	0	0.020927	0	0	0	0	31.8611	31.2734	31.2733	31.4693	15.7321	14.217	15.6082	15.1858	10.8451	9.28363	9.09891	9.74255	0.625654	0.459494	0.563193	0.549447
AC04G025590	AcbHLH16	1.17712	1.16403	0.940996	1.09405	3.41331	2.24579	4.21342	2.25105	0	0	0	0	0	0	0	0	20.8953	18.1663	22.7955	20.619	7.96816	9.93393	10.5342	9.47875	6.86291	7.69225	8.48256	7.67924	0.382455	0.144844	0.262439	0.263246
AC04G094910	AcbHLH17	0	0	0	0	0	0	0	0	0	0	0	0	0	0	0	0	0	0	0	0	0	0	0	0	0	0	0	0	0	0	0	0
AC04G102640	AcbHLH18	1.09653	1.11906	0.967167	1.06092	0.176236	0.237709	0.33234	0.491621	1.14687	1.31814	1.06207	1.17569	1.36385	1.50937	1.3979	1.42371	3.73381	3.36972	4.00579	3.70311	0.426609	0.547753	0.448531	0.474298	0.991401	1.19942	1.28353	1.15812	3.99466	3.42979	3.65878	3.69441
AC05G074400	AcbHLH19	1.6718	1.24568	1.48046	1.46598	0.063838	0.055892	0.120278	0.52857	0	0	0	0	0	0	0	0	1.47897	1.63528	1.61282	1.57569	0.227881	0.155447	0.099424	0.160917	2.92379	3.44403	2.84312	3.07031	0.183623	0	0.031981	0.071868
AC05G077570	AcbHLH20	0.413444	0.370581	0.348879	0.377635	0.144164	0.350012	0.21177	0.290604	0.258681	0.21869	0.195687	0.224353	0.017379	0	0.094072	0.0371503	1.70648	1.96949	1.6586	1.77819	4.49662	4.62358	4.43434	4.51818	2.47399	2.82074	2.66294	2.65256	0.305664	0.388327	0.331032	0.341674
AC05G095000	AcbHLH21	43.9547	43.6565	37.1089	41.5734	26.6104	27.5305	28.44	31.9048	1.67552	1.2062	1.32193	1.40122	1.05923	0.915348	1.45127	1.14195	1.97516	1.53655	1.50378	1.67183	1.11322	1.08321	1.03556	1.07733	1.80511	2.63939	2.40789	2.28413	0	0	0	0
AC05G095000	AcbHLH22	43.9547	43.6565	37.1089	41.5734	26.6104	27.5305	28.44	31.9048	1.67552	1.2062	1.32193	1.40122	1.05923	0.915348	1.45127	1.14195	1.97516	1.53655	1.50378	1.67183	1.11322	1.08321	1.03556	1.07733	1.59535	1.51922	1.34891	1.48783	0.673499	0.390495	0.745027	0.603007
AC05G096940	AcbHLH23	0.101043	0.354624	0.666269	0.373979	0.227432	0	0.138526	0.20047	0	0.149263	0.166211	0.105158	0.232368	0.230178	0.089083	0.183876	0.233504	0.375024	0.27647	0.294999	0.410446	0.414461	0.369967	0.398291	0.443568	1.26161	0.847515	0.850898	1.97788	2.05781	1.55736	1.86435
AC05G102880	AcbHLH24	0.639445	0.644281	1.28082	0.85485	0.162655	0.105196	0.089206	0.374234	1.09406	0.761766	1.02016	0.958662	1.02388	0.90334	1.01216	0.979791	0	0.013619	0.06676	0.026793	0	0	0	0	0	0	0	0	0.072966	0	0.027254	0.0334067
AC06G001460	AcbHLH25	0.741596	0.419208	0.557311	0.572705	0.054557	0	0	0.209087	4.01068	2.67415	2.94814	3.21099	2.63948	2.02926	3.13266	2.60047	2.49462	2.33635	1.99437	2.27511	1.06749	1.48507	0.905184	1.15258	0.683459	0.542333	0.770558	0.66545	0	0.185736	0	0.061912
AC06G080700	AcbHLH26	11.2496	16.4524	10.4017	12.7013	14.1718	7.60109	8.15713	11.4914	14.0194	10.6641	13.9224	12.8686	19.1059	18.0189	30.819	22.6479	44.2179	67.339	44.5514	52.0361	11.1228	11.9831	19.2734	14.1264	36.5237	37.6167	36.7277	36.956	22.7266	24.3852	24.2728	23.7949
AC06G088690	AcbHLH27	0	0	0	0	0	0	0	0	0	0	0	0	0	0	0	0	1.11627	1.14884	1.45935	1.24149	0.39549	0.213537	0.174234	0.261087	3.57435	3.44151	4.40449	3.80678	0	0	0.220843	0.0736143
AC06G090070	AcbHLH28	0.745874	0.910739	0.949233	0.868615	0.943676	0.776606	0.536762	0.862966	0.895657	0.468609	0.959446	0.774571	0.423978	0.227744	0.208829	0.28685	0.738256	0.764915	0.701083	0.734751	2.71857	2.53698	2.59237	2.61597	1.01018	1.02293	1.17507	1.06939	0.482619	0.133001	0.328745	0.314788
AC06G106450	AcbHLH29	0.608285	0.654728	0.232944	0.498652	0.738477	0.628158	0.633448	0.621762	1.6729	2.09063	1.87801	1.88051	0.937778	1.44999	1.59391	1.32723	0.3331	0.175606	0	0.169569	0.079075	0	0.120291	0.0664553	2.73341	1.71611	3.01287	2.48746	0	0.227697	0	0.075899
AC06G108790	AcbHLH30	1.54453	1.17612	0.888993	1.20321	0.243611	0.347488	0.465893	0.598105	1.69518	2.0185	2.11295	1.94221	2.13605	1.58692	1.52351	1.74883	0.257185	0.27029	0.388219	0.305231	0.038778	0	0	0.012926	0.347126	0.387736	0.317673	0.350845	0.356663	0.48916	0.406314	0.417379
AC07G002440	AcbHLH31	12.8677	12.7069	12.6536	12.7427	23.2074	19.4529	23.2777	18.4677	19.5435	17.4343	17.5014	18.1597	16.5393	18.3668	13.867	16.2577	70.6237	64.7968	73.3334	69.5846	29.4645	28.6543	28.4123	28.8437	90.0955	106.011	90.0835	95.3967	48.6071	53.0721	49.1179	50.2657
AC07G019510	AcbHLH32	7.81654	7.81307	7.75781	7.79581	13.4784	12.9068	14.1006	11.3937	5.31015	5.44378	5.26251	5.33881	5.15144	5.54777	6.01055	5.56992	41.5321	44.1834	43.4373	43.051	9.90918	10.9228	12.5249	11.1189	15.6622	16.5972	14.6452	15.6349	16.136	16.3891	16.1796	16.2349
AC07G047120	AcbHLH33	0	0	0	0	0	0	0	0	1.05403	0.813989	1.12934	0.999119	1.20337	0.956723	1.06148	1.07386	0.03432	0.027921	0.026978	0.0297397	0	0	0	0	0.102597	0.103833	0.029147	0.0785257	0.030716	0	0	0.0102387
AC07G066740	AcbHLH34	57.3555	52.4964	57.954	55.9353	100.091	91.5794	98.7664	82.5354	34.6773	35.3232	35.5981	35.1995	37.271	37.4718	38.861	37.8679	13.7574	11.926	14.0746	13.2527	4.80951	5.2093	4.79987	4.93956	21.4045	20.8645	20.9571	21.0753	20.5322	23.0587	22.9006	22.1638
AC14G011370	AcbHLH35	4.56085	5.52137	5.11031	5.06418	3.37839	3.52328	3.31882	3.98862	9.02721	9.20367	8.88679	9.03922	9.80716	10.3106	10.5007	10.2062	9.81981	8.45903	9.19343	9.15742	3.10047	2.8795	2.91221	2.96406	0	0	0	0	0.107097	0.077431	0	0.0615093
AC08G001190	AcbHLH36	11.5409	11.9529	10.5401	11.3446	13.3316	12.4654	13.4263	12.3805	14.9462	14.5833	15.7493	15.0929	15.6858	15.4376	15.5503	15.5579	11.1835	10.8196	11.3111	11.1047	8.40994	8.41301	7.989	8.27065	11.2382	10.497	11.0237	10.9196	12.3652	11.7298	12.8419	12.3123
AC08G019270	AcbHLH37	68.5031	67.5648	65.5808	67.2162	68.4202	58.9224	60.5801	64.853	13.5636	13.7104	14.8955	14.0565	8.82474	8.33074	8.00233	8.38594	61.1956	67.9901	68.4093	65.865	67.6198	67.4461	74.4029	69.823	24.2671	23.781	22.2019	23.4167	30.949	31.6925	33.0433	31.8949
AC13G040150	AcbHLH38	0	0	0	0	0	0	0	0	0	0	0	0	0	0	0	0	0	0	0	0	0	0	0	0	6.29309	7.29124	6.92588	6.83674	4.44801	4.05314	4.63074	4.3773
AC08G022080	AcbHLH39	49.6881	50.9913	48.1169	49.5988	59.2804	54.0701	56.6782	54.3164	92.9026	92.5481	92.2435	92.5648	98.1241	96.9937	99.345	98.1543	43.1511	41.6548	40.8078	41.8712	32.909	28.7173	28.7962	30.1409	42.196	41.846	43.9416	42.6612	32.4014	35.5546	36.0464	34.6675
AC08G050380	AcbHLH40	30.4997	28.4488	23.7845	27.5777	25.8134	26.666	27.0429	26.6857	48.7192	42.4496	50.8511	47.34	51.8825	43.1119	45.834	46.9428	39.4615	42.0793	33.6995	38.4134	21.0359	25.6444	26.0221	24.2341	48.9193	50.4676	50.3052	49.8974	28.0599	28.9156	26.8109	27.9288
AC08G052050	AcbHLH41	2.0963	1.97824	2.00739	2.02731	1.88802	1.57386	1.78415	1.82973	0.76232	0.605859	0.797215	0.721798	0.477603	0.50224	0.57108	0.516974	3.18628	3.6362	3.15583	3.3261	0.585838	0.645401	0.532411	0.587883	2.08248	2.28646	2.54924	2.30606	2.32742	2.44136	2.63795	2.46891
AC08G127950	AcbHLH42	4.22986	4.23381	4.45226	4.30531	4.96595	5.82339	5.73463	5.03155	3.64896	3.60535	3.15278	3.46903	3.8946	3.65446	3.68193	3.74366	17.5114	19.5033	19.7183	18.911	0.374503	0.485703	0.193432	0.351213	8.07076	8.40811	9.26778	8.58222	1.28564	1.25809	1.06046	1.2014
AC10G001620	AcbHLH43	0.648286	0.426858	0.586875	0.554006	0.231741	0.069732	0.112161	0.28516	0.318267	0.11193	0.136048	0.188748	0	0	0	0	1.98584	2.12639	2.24329	2.11851	9.19317	11.7974	10.53	10.5069	3.02702	2.46064	2.50025	2.66264	0.170997	0.23168	0.357159	0.253279
AC10G004660	AcbHLH44	58.1549	62.5046	59.4383	60.0326	61.1836	55.1342	59.7504	58.7835	14.3813	14.4609	15.2901	14.7108	15.5998	15.0851	15.2245	15.3031	65.1007	75.7771	73.6972	71.525	88.7114	82.2427	97.9492	89.6345	56.132	58.5091	52.524	55.7217	66.6902	65.2003	72.5135	68.1347
AC10G006150	AcbHLH45	12.7403	13.013	12.4166	12.7233	8.17063	6.22446	6.84215	9.03946	8.16157	10.0416	10.6573	9.62016	10.2783	9.76279	9.94733	9.99615	9.40565	8.94313	9.38096	9.24325	8.57484	6.63881	7.12805	7.44723	9.13231	11.1492	11.9223	10.7346	11.8434	10.8763	10.5602	11.0933
AC10G007620	AcbHLH46	8.68257	8.90373	8.10179	8.56269	7.49921	7.58345	7.81009	7.88178	10.9687	9.43802	10.3618	10.2562	9.86537	9.06162	10.1618	9.69626	9.31988	8.83744	8.93569	9.031	8.11153	9.38903	9.96839	9.15631	13.5576	12.0841	11.4357	12.3591	11.3723	10.3206	9.80186	10.4983
AC10G009940	AcbHLH47	6.47117	6.60819	6.02154	6.36697	4.68065	4.25189	4.72598	5.09984	0.936123	0.634944	1.13688	0.90265	0.675809	0.780119	0.708132	0.721353	14.7998	17.09	19.3557	17.0818	25.319	23.2295	24.6382	24.3956	26.1071	25.4484	24.177	25.2442	21.3911	21.484	21.4902	21.4551
AC10G021150	AcbHLH48	9.79143	9.24463	9.04102	9.35903	9.96168	1.22016	9.93491	6.84695	17.895	17.2857	17.7592	17.6467	23.6642	23.4955	21.9711	23.0436	1.27491	1.34617	1.47136	1.36415	3.81177	3.45722	4.0023	3.7571	1.38516	1.71501	1.44212	1.51409	9.7027	9.6191	10.4451	9.92229
AC10G022710	AcbHLH49	13.0824	14.8258	11.7892	13.2325	13.7587	16.817	13.4569	14.6027	23.845	23.7305	24.0425	23.8727	26.9836	30.1885	27.5454	28.2392	1.5441	1.83201	2.22606	1.86739	5.23862	4.50054	4.92713	4.88876	2.13656	1.21452	2.04179	1.79762	11.7187	12.8006	14.3363	12.9519
AC06G088810	AcbHLH50	0.093334	0.176583	0.073548	0.114488	0.029145	0	0.067795	0.0478778	0.128302	0.109306	0.059268	0.0989587	0.065424	0	0.052584	0.039336	3.06206	2.80172	2.92487	2.92955	5.80547	5.74047	5.54865	5.6982	13.4511	13.0838	13.8134	13.4494	9.04187	10.0739	10.1131	9.74294
AC10G028730	AcbHLH51	5.19572	5.73779	5.54318	5.49223	3.51202	3.6239	3.76612	4.20938	1.24447	1.03591	1.25016	1.17685	0.341466	0.248799	0.412587	0.334284	0.310104	0.523855	0.473801	0.43592	1.89345	1.67401	1.79617	1.78788	0.881554	1.34249	0.968734	1.06426	0.803954	1.19406	0.715	0.904336
AC10G056430	AcbHLH52	15.1472	15.134	12.5537	14.2783	2.67415	3.14281	2.68327	6.69842	5.31956	4.71307	6.09677	5.37647	5.90622	5.92139	6.75518	6.19426	5.76472	6.54577	5.63636	5.98228	45.7985	46.2305	46.0037	46.0109	16.6747	13.5866	14.4388	14.9	22.7932	20.5094	22.3124	21.8717
AC11G036580	AcbHLH53	0.279155	0.410654	0	0.229936	0	0	0	0.0766454	0	0	0	0	0	0	0	0	0	0	0	0	0	0	0	0	0	0	0	0	0	0	0	0
AC11G038220	AcbHLH54	0	0	0.551526	0.183842	0	0	0	0.0612807	0	0	0	0	0	0	0	0	0	0	0	0	0	0	0	0	0	0	0	0	0	0	0	0
AC12G007980	AcbHLH55	14.9665	14.4977	12.2465	13.9036	12.9137	11.8323	12.7673	12.8832	13.3702	12.97	14.0259	13.4554	11.6135	11.6799	10.604	11.2992	13.1234	11.6508	11.657	12.1438	12.5093	11.2808	11.505	11.765	10.715	9.79357	11.3835	10.6307	9.27399	9.59709	11.0161	9.96238
AC12G013090	AcbHLH56	33.0843	32.0471	30.9382	32.0232	37.5027	33.684	37.1239	34.4033	20.5776	21.7371	20.8787	21.0645	22.7473	23.2663	17.8985	21.304	35.6246	39.7758	39.9295	38.4433	25.2853	25.6927	25.6297	25.5359	39.5127	38.9097	40.9443	39.7889	26.2949	29.2166	30.4688	28.6601
AC12G021250	AcbHLH57	3.78919	3.16291	3.46884	3.47364	7.25856	6.59949	7.17879	5.77723	99.7323	96.4821	107.244	101.153	109.754	112.504	103.737	108.665	4.7412	6.68828	6.60238	6.01062	0	0.027834	0	0.009278	9.72471	12.6136	11.6113	11.3165	3.36678	2.9798	2.88709	3.07789
AC12G031630	AcbHLH58	6.40355	6.17746	5.13	5.90367	3.43208	2.75286	2.41359	4.02954	0.209399	0.272491	0.396389	0.29276	0.690717	0.382523	0.260429	0.444556	12.7032	13.2404	13.4669	13.1368	8.09765	8.87497	9.0046	8.65907	10.1535	9.89804	9.96047	10.004	14.4828	13.8408	11.7183	13.3473
AC12G043600	AcbHLH59	13.8009	17.7162	13.8668	15.128	15.1643	13.8991	14.7817	14.7305	21.4741	20.6648	19.8716	20.6702	13.0976	14.3981	15.0955	14.1971	17.7071	16.6616	17.0135	17.1274	52.3461	53.9384	48.6329	51.6391	38.2443	37.3506	38.6429	38.0793	54.7412	58.4329	61.8509	58.3417
AC12G100010	AcbHLH60	0.035342	0	0.093765	0.0430357	0	0	0	0.0143452	0	0	0	0	0	0	0	0	0	0	0	0	0	0	0.052931	0.0176437	0	0	0	0	25.616	27.6959	23.2496	25.5205
AC13G085970	AcbHLH61	0	0	0	0	0	0	0	0	0	0	0	0	0	0	0	0	0	0	0	0	0	0	0	0	0	0	0	0	0	0	0	0
AC14G027510	AcbHLH62	43.2894	40.2379	39.3835	40.9702	37.7372	39.3396	41.9726	39.349	30.9167	29.5275	30.0451	30.1631	28.8689	29.2046	27.4083	28.4939	29.9829	30.6079	28.5981	29.7296	29.4676	29.1359	27.7521	28.7852	28.229	29.9711	32.8598	30.3533	31.1043	29.4049	29.9466	30.1519
AC14G117520	AcbHLH63	24.341	25.3012	27.9093	25.8505	21.9593	22.7943	23.2821	23.5347	20.6602	21.1556	22.3087	21.3748	19.7781	20.006	21.8434	20.5425	11.8772	13.9907	13.6142	13.1607	24.8641	28.6911	29.5784	27.7112	14.8601	13.4804	13.736	14.0255	15.2171	16.3361	16.8297	16.1276
AC14G118930	AcbHLH64	15.6222	16.4407	16.0322	16.0317	13.9114	13.2446	12.7859	14.3959	12.7397	12.8063	12.6153	12.7204	10.8382	13.936	13.3823	12.7188	29.036	27.5121	29.3563	28.6348	29.2329	28.6622	28.5525	28.8158	26.4208	25.1582	26.8112	26.13	26.8381	24.8916	26.3818	26.0372
AC15G001430	AcbHLH65	0.096957	0.038797	0	0.0452513	0.293123	0.329944	0.297101	0.222773	4.11803	3.90955	4.65667	4.22809	4.18281	5.11764	4.83077	4.7104	39.0117	34.6254	36.9255	36.8542	1.78182	1.89846	2.00296	1.89441	0.372305	0.593826	0.742714	0.569615	0	0	0.118803	0.039601
AC15G002530	AcbHLH66	0.196202	0.06652	0	0.087574	0	0	0	0.0291913	0	0	0	0	0	0	0	0	0	0	0	0	0	0	0	0	0	0	0	0	0	0	0	0
AC15G011120	AcbHLH67	6.49325	5.82088	4.58098	5.63171	25.9191	24.0774	23.2755	18.5427	0.163966	0.154435	0.126993	0.148465	0.453877	0.272831	0.211901	0.31287	0.187419	0.206998	0.171995	0.188804	8.97574	7.9894	9.85387	8.93967	0.956735	1.21373	0.998047	1.05617	0.303097	0.193706	0.116658	0.204487
AC15G014940	AcbHLH68	0	0.344237	0.141135	0.161791	0	0	0	0.0539302	0	0	0	0	0	0	0.040323	0.013441	7.13242	8.73606	7.72652	7.865	20.7618	19.958	20.5749	20.4316	2.78781	3.04345	2.88582	2.90569	3.28804	3.46002	3.65947	3.46918
AC15G025250	AcbHLH69	0	0	0	0	0	0	0	0	0	0	0	0	0	0	0	0	0	0	0	0	0	0	0	0	0	0	0	0	0	0	0	0
AC15G101520	AcbHLH70	0.035673	0.199174	0.296029	0.176959	0	0	0	0.0589862	0	0	0	0	0	0	0	0	0	0	0	0	0.028774	0.068098	0.078734	0.0585353	0.033741	0.131367	0.178704	0.114604	131.385	137.34	125.329	131.351
AC15G105020	AcbHLH71	21.0346	19.929	19.9595	20.3077	23.8693	23.456	24.8956	22.5443	23.3151	24.0406	27.6398	24.9985	24.0535	19.6389	25.8878	23.1934	39.4492	39.9092	31.3718	36.9101	20.279	18.4605	17.6803	18.8066	53.7127	55.8779	54.1145	54.5683	37.1193	33.0103	34.022	34.7172
AC16G003610	AcbHLH72	9.68674	9.88031	9.62908	9.73204	11.8173	10.4613	9.42564	10.6702	3.83684	4.07371	3.1248	3.67845	3.09117	2.2377	1.84678	2.39189	0.546597	0.231391	0.220282	0.332757	0.712005	0.852842	0.421936	0.662261	0	0	0	0	0.470156	1.29462	0.221493	0.662089
AC16G011090	AcbHLH73	13.2949	14.1763	14.7017	14.0577	13.8654	13.0109	14.8166	13.6446	4.40939	4.86167	4.33781	4.53629	4.07718	3.82232	3.98375	3.96108	15.6233	14.5628	16.5075	15.5645	10.3629	9.28475	10.0404	9.89602	11.6697	13.7597	12.2235	12.5509	20.087	23.8825	19.7191	21.2296
AC16G016220	AcbHLH74	4.0592	3.53758	3.79018	3.79565	5.68214	4.38505	4.75324	4.62095	2.25358	1.86873	1.73493	1.95241	2.56848	2.52029	1.93871	2.34249	33.9422	34.0885	38.8277	35.6195	76.9183	78.1646	77.4761	77.5196	85.6382	69.3257	74.5448	76.5029	23.7625	28.3375	27.3541	26.4847
AC16G018740	AcbHLH75	5.6673	5.66688	6.35878	5.89765	15.4715	11.3646	14.1571	10.9113	2.07078	1.90466	1.95747	1.97764	2.15258	2.1582	1.6402	1.98366	5.22647	5.0821	5.12283	5.1438	3.71884	3.94293	4.48257	4.04811	22.9708	23.5457	21.6177	22.7114	12.6742	13.3314	12.9786	12.9947
AC16G049950	AcbHLH76	0	0	0	0	0	0	0	0	0.470645	0.83553	0.795553	0.700576	0.859511	0.78904	0.657607	0.768719	1.72121	2.19219	1.78412	1.89918	0	0.165358	0	0.0551193	2.32611	2.72528	1.19178	2.08106	2.87656	5.09204	3.60344	3.85735
