# Supplementary material for: Comprehensive Genome-Wide Identification and Expression Profiling of bHLH Transcription Factors in Areca catechu Under Abiotic Stress
Source: Int J Mol Sci. 2024 Dec 1;25(23):12936. doi: 10.3390/ijms252312936 (PMC11640848; doi:10.3390/ijms252312936)
Supplement: Supplementary file 1 [file ijms-25-12936-s001.zip › supplimentory/table S9.xlsx]

## Sheet: Sheet1
	Supplementary Table S5 The 18 pairs of segmental duplicates in AcbHLH genes
	Duplicate gene pair	Ka	Ks	Ka_Ks	EffectiveLen	AverageS-sites	AverageN-sites
AC01G071980.3	AcbHLH33-AcbHLH01	0.473555	2.48623	0.190471	813	194.167	618.833
AC02G035020.2	AcbHLH03-AcbHLH04	0.937301	1.55268	0.603668	654	150.167	503.833
AC15G001430.1	AcbHLH07-AcbHLH65	0.591847	1.42802	0.227997	705	159.583	545.417
AC10G004660.1	AcbHLH08-AcbHLH44	0.887053	1.37814	0.187652	1179	282.5	896.5
AC14G118930.1	AcbHLH09-AcbHLH64	0.789218	2.19766	0.359117	705	170.667	534.333
AC13G085970.1	AcbHLH11-AcbHLH61	0.845857	1.11776	0.293882	621	140.25	480.75
AC15G002530.1	AcbHLH13-AcbHLH66	1.04684	1.67606	0.120493	339	74.5	264.5
AC06G106450.1	AcbHLH13-AcbHLH29	0.480507	1.99532	0.240817	513	119.583	393.417
AC07G019510.1	AcbHLH15-AcbHLH32	0.834081	1.21112	0.0883878	675	152.833	522.167
AC05G093500.1	AcbHLH16-AcbHLH21	0.521254	1.77596	0.293505	333	78.5833	254.417
AC15G011120.1	AcbHLH18-AcbHLH67	0.859096	2.6389	0.325552	810	183.667	626.333
AC06G108790.1	AcbHLH21-AcbHLH30	0.914462	0.02292	0.772792	459	108.583	350.417
AC07G002440.1	AcbHLH22-AcbHLH31	0.759928	2.17362	0.349614	594	139.583	454.417
AC10G022710.1	AcbHLH24-AcbHLH49	0.936084	0.676062	0.820493	876	208.667	667.333
AC10G056430.2	AcbHLH31-AcbHLH52	0.244973	0.984222	0.2489	1341	326.583	1014.42
AC08G050380.1	AcbHLH39-AcbHLH40	0.19932	0.917665	0.217203	909	200.083	708.917
AC10G022710.1	AcbHLH38-AcbHLH49	0.87739	2.17362	0.349614	960	225.583	734.417
AC10G028260.1	AcbHLH40-AcbHLH50	0.0963868	0.293542	0.328358	1047	238.083	808.917
AC10G022710.1	AcbHLH48-AcbHLH49	0.107048	1.21112	0.0883878	1359	316.5	1042.5
AC10G028730.1	AcbHLH50-AcbHLH51	0.391558	1.33018	0.294365	777	173.667	603.333
AC12G013090.1	AcbHLH55-AcbHLH56	0.272659	1.6823	0.162075	660	153.75	506.25
AC16G016220.1	AcbHLH57-AcbHLH74	0.831273	2.11662	0.392736	648	149.917	498.083
AC16G018740.1	AcbHLH72-AcbHLH75	0.931367	1.67515	0.555991	618	149.583	468.417

## Sheet: Sheet2
Table S9 gene duplication segments inclusive of DSD, WGD, TRD, TD and PD.
DSD									PD						TD						TRD						WGD
	Gene 1	Gene 2	Ka	Ks	Ka-Ks				Gene 1	Gene 2	Ka	Ks	Ka-Ks		Gene 1	Gene 2	Ka	Ks	Ka-Ks		Gene 1	Gene 2	Ka	Ks	Ka-Ks		Gene 1	Gene 2	Ka	Ks	Ka-Ks
AC01G071980.3	AcbHLH33	AcbHLH01	0.473555	2.48623	0.190471				AcbHLH48	AcbHLH49	0.107048	1.21112	0.0883878		AcbHLH08	AcbHLH44	0.887053	1.37814	0.187652		AcbHLH39	AcbHLH40	0.19932	0.917665	0.217203		AcbHLH08	AcbHLH44	0.887053	1.37814	0.187652
AC02G035020.2	AcbHLH03	AcbHLH04	0.937301	1.55268	0.603668				AcbHLH24	AcbHLH49	0.936084	0.676062	0.820493		AcbHLH13	AcbHLH66	1.04684	1.67606	0.120493		AcbHLH40	AcbHLH50	0.0963868	0.293542	0.328358		AcbHLH09	AcbHLH64	0.789218	2.19766	0.359117
AC15G001430.1	AcbHLH07	AcbHLH65	0.591847	1.42802	0.227997				AcbHLH15	AcbHLH32	0.834081	1.21112	0.0883878		AcbHLH15	AcbHLH32	0.834081	1.21112	0.0883878		AcbHLH24	AcbHLH49	0.936084	0.676062	0.820493		AcbHLH15	AcbHLH32	0.834081	1.21112	0.0883878
AC10G004660.1	AcbHLH08	AcbHLH44	0.887053	1.37814	0.187652				AcbHLH31	AcbHLH52	0.244973	0.984222	0.2489		AcbHLH31	AcbHLH52	0.244973	0.984222	0.2489		AcbHLH18	AcbHLH67	0.859096	2.6389	0.325552		AcbHLH21	AcbHLH30	0.914462	0.02292	0.772792
AC14G118930.1	AcbHLH09	AcbHLH64	0.789218	2.19766	0.359117										AcbHLH39	AcbHLH40	0.19932	0.917665	0.217203		AcbHLH50	AcbHLH51	0.391558	1.33018	0.294365		AcbHLH24	AcbHLH49	0.936084	0.676062	0.820493
AC13G085970.1	AcbHLH11	AcbHLH61	0.845857	1.11776	0.293882										AcbHLH40	AcbHLH50	0.0963868	0.293542	0.328358		AcbHLH55	AcbHLH56	0.272659	1.6823	0.162075		AcbHLH50	AcbHLH51	0.391558	1.33018	0.294365
AC15G002530.1	AcbHLH13	AcbHLH66	1.04684	1.67606	0.120493																AcbHLH22	AcbHLH31	0.759928	2.17362	0.349614		AcbHLH39	AcbHLH40	0.19932	0.917665	0.217203
AC06G106450.1	AcbHLH13	AcbHLH29	0.480507	1.99532	0.240817																						AcbHLH48	AcbHLH49	0.107048	1.21112	0.0883878
AC07G019510.1	AcbHLH15	AcbHLH32	0.834081	1.21112	0.0883878																						AcbHLH57	AcbHLH74	0.831273	2.11662	0.392736
AC05G093500.1	AcbHLH16	AcbHLH21	0.521254	1.77596	0.293505																						AcbHLH40	AcbHLH50	0.0963868	0.293542	0.328358
AC15G011120.1	AcbHLH18	AcbHLH67	0.859096	2.6389	0.325552																						AcbHLH18	AcbHLH67	0.859096	2.6389	0.325552
AC06G108790.1	AcbHLH21	AcbHLH30	0.914462	0.02292	0.772792
AC07G002440.1	AcbHLH22	AcbHLH31	0.759928	2.17362	0.349614
AC10G022710.1	AcbHLH24	AcbHLH49	0.936084	0.676062	0.820493
AC10G056430.2	AcbHLH31	AcbHLH52	0.244973	0.984222	0.2489
AC08G050380.1	AcbHLH39	AcbHLH40	0.19932	0.917665	0.217203
AC10G022710.1	AcbHLH38	AcbHLH49	0.87739	2.17362	0.349614
AC10G028260.1	AcbHLH40	AcbHLH50	0.0963868	0.293542	0.328358
AC10G022710.1	AcbHLH48	AcbHLH49	0.107048	1.21112	0.0883878
AC10G028730.1	AcbHLH50	AcbHLH51	0.391558	1.33018	0.294365
AC12G013090.1	AcbHLH55	AcbHLH56	0.272659	1.6823	0.162075
AC16G016220.1	AcbHLH57	AcbHLH74	0.831273	2.11662	0.392736
AC16G018740.1	AcbHLH72	AcbHLH75	0.931367	1.67515	0.555991
